# Supplementary material for: Drug Repurposing Using Modularity Clustering in Drug-Drug Similarity Networks Based on Drug–Gene Interactions
Source: Pharmaceutics. 2021 Dec 8;13(12):2117. doi: 10.3390/pharmaceutics13122117 (PMC8709282; doi:10.3390/pharmaceutics13122117)
Supplement: Supplementary file 1 [file pharmaceutics-13-02117-s001.zip]

Archive with 3 entries (3 files):
- 5.1.8_modularity_2_0.gephi
- Table S1 -DDSN-results.xls
- 5.0.9_modularity_2_0.gephi
