# Supplementary material for: Drug Repurposing Using Modularity Clustering in Drug-Drug Similarity Networks Based on Drug–Gene Interactions
Source: Pharmaceutics. 2021 Dec 8;13(12):2117. doi: 10.3390/pharmaceutics13122117 (PMC8709282; doi:10.3390/pharmaceutics13122117)
Supplement: Supplementary file 1 [file pharmaceutics-13-02117-s001.zip › Table S1 -DDSN-results.xls]

## Sheet: Gene action types
Gene action type - DrugBank 5.0.9	Gene action type - DrugBank 5.1.8
inhibitor	inhibitor
agonist	agonist
antagonist	antagonist
other/unknown	other/unknown
ligand	antibody
partial agonist	substrate
inducer	ligand
other	partial agonist
suppressor	inducer
binder	other
antibody	suppressor
modulator	binder
allosteric modulator	potentiator
potentiator	modulator
neutralizer	activator
stimulator	cofactor
activator	degradation
component of	positive allosteric modulator
substrate	incorporation into and destabilization
inactivator	allosteric modulator
blocker	neutralizer
antisense oligonucleotide	stimulator
	binding
	inactivator
	inverse agonist
	blocker
	chaperone
	inhibition of synthesis
	antisense oligonucleotide
	gene replacement
	regulator

## Sheet: DB 5.0.9 resolution 2.0
community 0	community 1	community 2	community 3	community 4	community 5	community 6	community 7	community 8	community 9		Candidates for repurposing
Choline	Lepirudin	Pravastatin	Palifermin	Baclofen	Reserpine	Valsartan	Peginterferon alfa-2a	Leuprolide	Menotropins		(L-Lysine,0,{B05XB03},N)
L-Lysine	Cetuximab	Flunisolide	Infliximab	Lorazepam	Midodrine	Olmesartan	Interferon alfa-n1	Goserelin	Cetrorelix		(L-Arginine,0,{B05XB01},N)
L-Arginine	Etanercept	Nicotine	Calcidiol	Indinavir	Isoetarine	Vinblastine	Peginterferon alfa-2b	Lutropin alfa	Choriogonadotropin alfa		("Glutamic Acid",0,{A09AB01},N)
Glutamic Acid	Bivalirudin	Pantoprazole	Ergocalciferol	Enflurane	Etomidate	Losartan	Interferon Alfa-2a, Recombinant	Gonadorelin	Abarelix		(Glutathione,0,{V03AB32},N)
Glutathione	Alteplase	Torasemide	Vitamin A	Temazepam	Dihydroergotamine	Candesartan	Interferon beta-1a	Nafarelin	Degarelix		(Dexbrompheniramine,0,"{R06AB56,R06AB06}",N)
Dexbrompheniramine	Urokinase	Diflorasone	Cholecalciferol	Nevirapine	Norepinephrine	Eprosartan	Interferon beta-1b	Histrelin	Buserelin		(Fluconazole,0,"{J02AC01,D01AC15,J01RA07}",N)
Fluvoxamine	Reteplase	Lovastatin	Masoprocol	Clotrimazole	Phenylpropanolamine	Telmisartan	Interferon alfacon-1	Triptorelin	Ganirelix		(Esmolol,0,{C07AB09},N)
Fluconazole	Antihemophilic factor, human recombinant	Methyclothiazide	Azithromycin	Tenofovir disoproxil	Dipivefrin	Irbesartan	Interferon Alfa-2b, Recombinant				(Phentermine,0,{A08AA01},N)
Amphetamine	Anistreplase	Alclometasone	Adapalene	Talbutal	Montelukast	Tasosartan					(Betaxolol,0,"{C07AB05,S01ED52,S01ED02}",N)
Cevimeline	Insulin Human	Ranolazine	Bethanidine	Pentobarbital	Brimonidine	Azilsartan medoxomil					(Erythromycin,0,"{D10AF52,J01FA01,D10AF02,S01AA17}",N)
Esmolol	Tenecteplase	Phenytoin	Aminosalicylic Acid	Meprobamate	Zafirlukast	Fimasartan					(Succinylcholine,0,{M03AB01},N)
Phentermine	Coagulation factor VIIa Recombinant Human	Medrysone	Oxiconazole	Eszopiclone	Clonidine						(Dofetilide,0,{C01BD04},N)
Tramadol	Insulin Lispro	Diethylstilbestrol	Mesalazine	Secobarbital	Metaraminol						(Trospium,0,"{A03DA06,G04BD09}",N)
Betaxolol	Insulin Glargine	Dicoumarol	Terconazole	Zolpidem	Dexmedetomidine						(Oxyphenonium,0,"{A03AB53,A03AB03}",N)
Erythromycin	Natalizumab	Topiramate	Doxycycline	Zidovudine	Tizanidine						(Glimepiride,0,"{A10BB12,A10BD06,A10BD04}",N)
Succinylcholine	Adalimumab	Conjugated estrogens	Lymecycline	Ritonavir	Methoxamine						(Metoprolol,0,"{C07BB02,C07AB02,C07BB52,C07AB52,C07CB02,C07FB02}",N)
Dofetilide	Abciximab	Amcinonide	Sulfanilamide	Adinazolam	Orciprenaline						(Isradipine,0,{C08CA03},N)
Trospium	Drotrecogin alfa	Etonogestrel	Sulfisoxazole	Piperazine	Dobutamine						(Betazole,0,{V04CG02},N)
Pregabalin	Gemtuzumab ozogamicin	Desogestrel	Travoprost	Thiopental	Ritodrine						(Amsacrine,0,{L01XX01},N)
Citalopram	Human Serum Albumin	Chlorthalidone	Bexarotene	Ivermectin	Terbutaline						(Disopyramide,0,{C01BA03},N)
Eletriptan	Eptifibatide	Fluorometholone	Valproic Acid	Efavirenz	Oxymetazoline						(Clemastine,0,"{D04AA14,R06AA04,R06AA54}",N)
Oxyphenonium	Insulin Pork	Omeprazole	Acetaminophen	Stavudine	Salmeterol						(Acarbose,0,"{A10BF01,A10BD17}",N)
Glimepiride	Trastuzumab	Megestrol acetate	Indomethacin	Midazolam	Apraclonidine						(Dapiprazole,0,{S01EX02},N)
Reboxetine	Rituximab	Levonorgestrel	Treprostinil	Flurazepam	Formoterol						(Ibutilide,0,{C01BD05},N)
Benzatropine	Basiliximab	Dydrogesterone	Triamterene	Amprenavir	Salbutamol						("Ipratropium bromide",0,"{R03BB01,R03AL01,R01AX03,R03AL02}",N)
Ziprasidone	Muromonab	Mexiletine	Sorafenib	Delavirdine	Guanfacine						(Atenolol,0,"{C07CB03,C07DB01,C07FB03,C07CB53,C07BB03,C07AB03}",N)
Methysergide	Ibritumomab tiuxetan	Amlodipine	Rosiglitazone	Lamivudine	Isoprenaline						(Cetirizine,0,{R06AE07},N)
Cabergoline	Cisplatin	Lamotrigine	Carboprost Tromethamine	Isoflurane	Deserpidine						(Diltiazem,0,"{C05AE03,C08DB01}",N)
Metoprolol	Tositumomab	Nimodipine	Framycetin	Primidone	Arbutamine						(Alfuzosin,0,"{G04CA51,G04CA01}",N)
Ropinirole	Streptokinase	Beclomethasone dipropionate	Clomocycline	Halazepam	Arsenic trioxide						(Methylergometrine,0,"{G02AB01,G02AC01}",N)
Isradipine	Alemtuzumab	Progesterone	Acitretin	Propofol	Ergonovine						(Buclizine,0,"{R06AE51,R06AE01}",N)
Betazole	Alefacept	Spironolactone	Nabumetone	Diazepam	Fenoterol						(Doxylamine,0,"{R06AA59,R06AA09}",N)
Amsacrine	Efalizumab	Methocarbamol	Ketorolac	Progabide	Pirbuterol						(Timolol,0,"{S01ED51,S01ED01,C07DA06,C07AA06,C07BA06}",N)
Disopyramide	Antithymocyte immunoglobulin (rabbit)	Lindane	Tenoxicam	Oxazepam	Procaterol						(Palonosetron,0,"{A04AA55,A04AA05}",N)
Lidocaine	Coagulation Factor IX (Recombinant)	Bendroflumethiazide	Amikacin	Methylphenobarbital	Clenbuterol						(Oxyphencyclimine,0,"{A03CA03,A03AA01}",N)
Clemastine	Becaplermin	Betamethasone	Lenalidomide	Emtricitabine	Bambuterol						(Phenylephrine,0,"{S01FB01,R01AA04,R01BA53,S01GA05,S01GA55,R01BA03,C01CA06,R01AB01}",N)
Acarbose	Palivizumab	Raloxifene	Celecoxib	Triazolam	Pranlukast						(Carisoprodol,0,"{M03BA52,M03BA02,M03BA72}",N)
Venlafaxine	Daclizumab	Phenindione	Tolmetin	Didanosine	Methamphetamine						(Nisoldipine,0,{C08CA07},N)
Atomoxetine	Bevacizumab	Flutamide	Alitretinoin	Phenformin	Tetrabenazine						(Hyoscyamine,0,"{A03CB31,A03BA03}",N)
Morphine	Vitamin C	Acetyldigitoxin	Piroxicam	Tipranavir	Celiprolol						(Triprolidine,0,{R06AX07},N)
Ropivacaine	Glycine	Metolazone	Chlorpropamide	Zalcitabine	Lofexidine						(Cyproheptadine,0,{R06AX02},N)
Bupivacaine	Menadione	Cyclophosphamide	Fenoprofen	Zaleplon	Indacaterol						(Lansoprazole,0,"{A02BD10,A02BC53,A02BC03,A02BD03,A02BD09,A02BD02,A02BD07}",N)
Dapiprazole	Ramipril	Toremifene	Sulfamethizole	Methoxyflurane	Droxidopa						(Loratadine,0,{R06AX13},N)
Methsuximide	Vidarabine	Desoximetasone	Diclofenac	Probenecid	Mepolizumab						(Prazosin,0,"{C02CA01,C02LE01}",N)
Ibutilide	Caffeine	Azelaic Acid	Amiloride	Abacavir	Xylometazoline						(Quinine,0,"{M09AA72,P01BC01}",N)
Zolmitriptan	Sildenafil	Benzthiazide	Oxytetracycline	Atazanavir	Isometheptene						(Sotalol,0,"{C07AA57,C07AA07,C07BA07}",N)
Codeine	Pyrimethamine	Carbamazepine	Sulindac	Vigabatrin	Naphazoline						(Darifenacin,0,{G04BD10},N)
Amitriptyline	Moxifloxacin	Fluocinolone Acetonide	Demeclocycline	Methyprylon	Tetryzoline						(Cimetidine,0,"{A02BA01,A02BA51}",N)
Hydromorphone	Milrinone	Ulobetasol	Imatinib	Sulfinpyrazone	Mirabegron						(Carteolol,0,"{S01ED55,S01ED05,C07AA15}",N)
Ipratropium bromide	Cladribine	Monobenzone	Sulfacetamide	Thiamylal	Olodaterol						(Lercanidipine,0,"{C09DB08,C08CA13,C09BB02}",N)
Methadone	Anagrelide	Medroxyprogesterone acetate	Clofibrate	Phenobarbital	Vilanterol						(Propranolol,0,"{C07BA05,C07AA05,C07FA05}",N)
Olanzapine	Cefmenoxime	Cyclothiazide	Sulfapyridine	Chlormezanone	Moxonidine						(Atropine,0,"{S01FA01,A03CB03,A03BA01}",N)
Atenolol	Cefmetazole	Triamcinolone	Latanoprost	Desflurane							(Mazindol,0,{A08AA05},N)
Metixene	Theophylline	Oxandrolone	Tobramycin	Zopiclone							(L-Carnitine,0,{A16AA01},N)
Cetirizine	Argatroban	Testosterone	Diethylcarbamazine	Estazolam							(Nizatidine,0,{A02BA04},N)
Diltiazem	Raltitrexed	Prednisone	Flurbiprofen	Rifaximin							(Doxazosin,0,{C02CA04},N)
Protriptyline	Penciclovir	Simvastatin	Nateglinide	Saquinavir							(Labetalol,0,"{C07BG01,C07AG01,C07CG01}",N)
Alfuzosin	Flucloxacillin	Mitotane	Etodolac	Sevoflurane							(Cisapride,0,{A03FA02},N)
Trimethadione	Ertapenem	Estrone	Tretinoin	Darunavir							(Chloroquine,0,{P01BA01},N)
Methylergometrine	Vindesine	Flumethasone	Tetracycline	Hydralazine							(Ethionamide,0,{J04AD03},N)
Buclizine	Gefitinib	Nilutamide	Alprostadil	Glisoxepide							(Bisoprolol,0,"{C07BB07,C07FB07,C09BX02,C07AB57,C07AB07}",N)
Clozapine	Piperacillin	Moricizine	Mefenamic acid	Fosamprenavir							(Nicardipine,0,{C08CA04},N)
Doxylamine	Aztreonam	Warfarin	Naproxen	Josamycin							(Astemizole,0,{R06AX11},N)
Mirtazapine	Mefloquine	Fludrocortisone	Sulfasalazine	Amobarbital							("Magnesium Sulfate",0,"{V04CC02,A06AD04,A12CC02,D11AX05,B05XA05}",N)
Timolol	Sulfadiazine	Furosemide	Tazarotene	Aprobarbital							(Adenosine,0,{C01EB10},N)
Trihexyphenidyl	Vinorelbine	Eplerenone	Phenylbutazone	Butethal							(Mecamylamine,0,{C02BB01},N)
Palonosetron	Cidofovir	Methazolamide	Meloxicam	Heptabarbital							(Verapamil,0,"{C08DA51,C08DA01,C09BB10}",N)
Oxyphencyclimine	Dexrazoxane	Norethisterone	Diflunisal	Hexobarbital							(Epinephrine,0,"{R03AK01,R01AA14,S01EA51,C01CA24,S01EA01,R03AA01,A01AD01,B02BC09}",N)
Procyclidine	Valrubicin	Esomeprazole	Suprofen	Glutethimide							(Pirenzepine,0,{A02BX03},N)
Phenylephrine	Digoxin	Riluzole	Bimatoprost	Flunitrazepam							(Aprepitant,0,{A04AD12},N)
Sulpiride	Ampicillin	Hydrocortisone	Paricalcitol	Bromazepam							(Tamoxifen,0,{L02BA01},N)
Ethopropazine	Phenoxymethylpenicillin	Prilocaine	Repaglinide	Clotiazepam							(Phentolamine,0,"{V03AB36,C04AB01}",N)
Carisoprodol	Famciclovir	Tranylcypromine	Dinoprostone	Fludiazepam							(Nicergoline,0,{C04AE02},N)
Nisoldipine	Cefpiramide	Ethotoin	Spectinomycin	Ketazolam							(Tamsulosin,0,"{G04CA02,G04CA53,G04CA52}",N)
Loxapine	Trifluridine	Hexachlorophene	Misoprostol	Prazepam							(Azatadine,0,{R06AX09},N)
Remoxipride	Nitric Oxide	Mometasone	Salicylic acid	Quazepam							(Echothiophate,0,{S01EB03},N)
Carbachol	Ceftazidime	Hydroflumethiazide	Meclofenamic acid	Cinolazepam							("Homatropine Methylbromide",0,{A03CB04},N)
Pramipexole	Trimethoprim	Oxcarbazepine	Acetylsalicylic acid	Nitrazepam							(Rocuronium,0,{M03AC09},N)
Promazine	Gemcitabine	Estradiol	Netilmicin	Lopinavir							(Meclizine,0,"{R06AE55,R06AE05}",N)
Methylphenidate	Teniposide	Acetazolamide	Bromfenac	Raltegravir							(Carbinoxamine,0,{R06AA08},N)
Hyoscyamine	Epirubicin	Mifepristone	Oxaprozin	Rilpivirine							(Epinastine,0,"{R06AX24,S01GX10}",N)
Triprolidine	Cefalotin	Clocortolone	Azathioprine	Perampanel							(Dolasetron,0,{A04AA04},N)
Prochlorperazine	Enoxacin	Flurandrenolide	Neomycin	Dolutegravir							(Olopatadine,0,"{S01GX09,R01AC08}",N)
Cyproheptadine	Dicloxacillin	Prednisolone	Auranofin	Elvitegravir							(Clidinium,0,{A03CA02},N)
Lansoprazole	Pefloxacin	Dorzolamide	Tioconazole	Etizolam							(Malathion,0,{P03AX03},N)
Droperidol	Fosinopril	Loteprednol	Ketoprofen	Tenofovir alafenamide							(Roxithromycin,0,{J01FA06},N)
Pethidine	Cefotaxime	Chlorothiazide	Balsalazide	Sennosides							(Propantheline,0,"{A03AB05,A03CA34}",N)
Loratadine	Albendazole	Clomifene	Minocycline	Lesinurad							(Tripelennamine,0,"{R06AC04,D04AA04}",N)
Prazosin	Trandolapril	Bumetanide	Mercaptopurine	Troleandomycin							(Tolazoline,0,"{C04AB02,M02AX02}",N)
Imipramine	Foscarnet	Dienestrol	Fenofibrate								(Fenoldopam,0,{C01CA19},N)
Quinine	Erlotinib	Rimexolone	Thalidomide								(Dicyclomine,0,{A03AA07},N)
Fluoxetine	Cefdinir	Etacrynic acid	Ibuprofen								(Proparacaine,0,{S01HA04},N)
Methohexital	Ciprofloxacin	Zonisamide	Glipizide								(Indapamide,0,"{C03BA11,G01AE10,C09BX01}",N)
Duloxetine	Vincristine	Phenprocoumon	Clonazepam								(Tropicamide,0,"{S01FA06,S01FA56}",N)
Chlorpromazine	Benazepril	Fulvestrant	Dihydrotachysterol								(Brompheniramine,0,"{R06AB51,R06AB01}",N)
Sotalol	Pyridostigmine	Norgestimate	Streptomycin								(Loperamide,0,"{A07DA03,A07DA53,A07DA05}",N)
Buspirone	Pentostatin	Methylprednisolone	Iloprost								(Dacarbazine,0,{L01AX04},N)
Darifenacin	Methotrexate	Ethinyl Estradiol	Heparin								(Pseudoephedrine,0,"{R01BA02,R01BA52}",N)
Oxycodone	Cephalexin	Hydrochlorothiazide	Tolbutamide								(Ranitidine,0,"{A02BA07,A02BA02}",N)
Cimetidine	Valaciclovir	Glyburide	Econazole								(Alprenolol,0,{C07AA01},N)
Haloperidol	Enalapril	Trichlormethiazide	Pioglitazone								(Granisetron,0,{A04AA02},N)
Triflupromazine	Nafcillin	Selegiline	Kanamycin								(Oxybuprocaine,0,"{S01HA02,D04AB03}",N)
Dextromethorphan	Rifabutin	Fluocinonide	Enoxaparin								(Ethanol,0,"{V03AB16,D08AX08,V03AZ01}",N)
Carteolol	Clofarabine	Tocainide	Epoprostenol								(Methdilazine,0,{R06AD04},N)
Cinchocaine	Pemetrexed	Atorvastatin	Gemfibrozil								(Ondansetron,0,{A04AA01},N)
Lercanidipine	Mebendazole	Deslanoside	Gliquidone								(Quinidine,0,"{C01BA01,C01BA51,C01BA71}",N)
Nortriptyline	Dyphylline	Ouabain	Mitiglinide								(Ketotifen,0,"{S01GX08,R06AX17}",N)
Amoxapine	Sulfametopyrazine	Fluvastatin	Dasatinib								(Cyclobenzaprine,0,{M03BX08},N)
Hydroxyzine	Cefixime	Leflunomide	Posaconazole								(Phenoxybenzamine,0,{C04AX02},N)
Cinnarizine	Trovafloxacin	Rosuvastatin	Sunitinib								(Famotidine,0,"{A02BA03,A02BA53}",N)
Propranolol	Moexipril	Flucytosine	Lumiracoxib								(Diethylpropion,0,{A08AA03},N)
Atropine	Daunorubicin	Diazoxide	Sulfacytine								(Methantheline,0,{A03AB07},N)
Mazindol	Oxacillin	Phenacemide	Rolitetracycline								(Hexafluronium,0,{M03AC05},N)
L-Carnitine	Lisinopril	Dutasteride	Glycodiazine								(Demecarium,0,{S01EB04},N)
Nizatidine	Hetacillin	Bicalutamide	Bezafibrate								(Fexofenadine,0,{R06AX26},N)
Lisuride	Deferoxamine	Rabeprazole	Salsalate								(Isoniazid,0,"{J04AM04,J04AM06,J04AM02,J04AM01,J04AM03,J04AM05,J04AC01,J04AC51}",N)
Doxazosin	Meropenem	Prednicarbate	Antipyrine								(Hydrocodone,0,{R05DA03},N)
Ethosuximide	Etoposide	Diclofenamide	Alfacalcidol								(Pindolol,0,"{C07AA03,C07CA03}",N)
Labetalol	Tirofiban	Moclobemide	Sulfamerazine								(Desloratadine,0,{R06AX27},N)
Cisapride	Aciclovir	Ifosfamide	Sulfamethazine								(Alosetron,0,{A03AE01},N)
Chloroquine	Perindopril	Fluoxymesterone	Tiaprofenic acid								(Azelastine,0,"{R01AC03,R06AX19,S01GX07}",N)
Ethionamide	Ribavirin	Brinzolamide	Etoricoxib								(Cyclopentolate,0,"{S01FA54,S01FA04}",N)
Butorphanol	Pentoxifylline	Estramustine	Niflumic Acid								(Physostigmine,0,"{S01EB05,V03AB19}",N)
Bisoprolol	Rosoxacin	Finasteride	Nimesulide								(Dimenhydrinate,0,{R03DA20},N)
Pentazocine	Tadalafil	Budesonide	Nilotinib								(Glycopyrronium,0,"{R03BB06,R03AL04,A03CA05,A03AB02}",N)
Nicardipine	Cinoxacin	Encainide	Pegaptanib								(Dopamine,0,{C01CA04},N)
Fluphenazine	Cefaclor	Dexamethasone	Vandetanib								("Cromoglicic acid",0,"{S01GX01,D11AH03,R01AC51,R01AC01,S01GX51,A07EB01,R03AK05,R03AK04,R03BC01}",N)
Astemizole	Clofazimine	Isocarboxazid	Ramucirumab								(Sulfamethoxazole,0,"{J01EE01,G01AE10,J01EC01}",N)
Magnesium Sulfate	Vardenafil	Docetaxel	Acetylcysteine								(Felodipine,0,"{C08CA02,C09BB05}",N)
Adenosine	Quinapril	Desonide	Sulodexide								(Amlexanox,0,"{A01AD07,R03DX01}",N)
Dyclonine	Metronidazole	Sitagliptin	Pazopanib								(Ketoconazole,0,"{G01AF11,D01AC08,G01AF20,J02AB02}",N)
Dextropropoxyphene	Levosimendan	Fosphenytoin	Apixaban								(Procainamide,0,{C01BA02},N)
Trazodone	Ceforanide	Polythiazide	Bosutinib								(Tolterodine,0,{G04BD07},N)
Mecamylamine	Mezlocillin	Quinethazone	Axitinib								(Nitrendipine,0,"{C08CA08,C09BB06}",N)
Verapamil	Dipyridamole	Rasagiline	Arbekacin								(Oxybutynin,0,{G04BD04},N)
Epinephrine	Lomefloxacin	Cortisone acetate	Lornoxicam								(Promethazine,0,"{V03AB05,R06AD02,D04AA10,R06AD52}",N)
Sumatriptan	Doxorubicin	Paramethasone	Sulfaphenazole								(Mequitazine,0,{R06AD07},N)
Pirenzepine	Cyclacillin	Drospirenone	Aceclofenac								(Perhexiline,0,{C08EX02},N)
Aprepitant	Ganciclovir	Digitoxin	Dalteparin								(Diphenhydramine,0,"{D04AA32,D04AA33,R06AA52,R06AA02}",N)
Galantamine	Hydroxyurea	Danazol	Nepafenac								(Diphenoxylate,0,{A07DA01},N)
Tamoxifen	Isosorbide Mononitrate	Ciclesonide	Plerixafor								(Emedastine,0,{S01GX06},N)
Phentolamine	Phylloquinone	Acenocoumarol	Tinzaparin								(Sibutramine,0,{A08AA10},N)
Ergotamine	Mycophenolic acid	Ajmaline	Parecoxib								(Levocabastine,0,"{R01AC02,S01GX02}",N)
Nicergoline	Gatifloxacin	Allylestrenol	Nadroparin								(Miconazole,0,"{A01AB09,D01AC02,A07AC01,J02AB01,S02AA13,G01AF04,D01AC52}",N)
Naltrexone	Rifampicin	Phenazopyridine	Triflusal								(Chlorphenamine,0,"{R06AB54,R06AB04}",N)
Tamsulosin	Benzylpenicillin	Pargyline	Tafluprost								(Nifedipine,0,"{C08CA05,C08GA01,C08CA55}",N)
Sufentanil	Oxygen	Prasterone	Cabozantinib								(Trimethaphan,0,{C02BA01},N)
Apomorphine	Norfloxacin	Estriol	Vemurafenib								(Amiodarone,0,{C01BD01},N)
Paroxetine	Amoxicillin	Cyproterone acetate	Regorafenib								("Doxacurium chloride",0,{M03AC07},N)
Azatadine	Azlocillin	Vildagliptin	Ponatinib								(Carvedilol,0,{C07AG02},N)
Procaine	Cefditoren	Permethrin	Pomalidomide								(Diphenylpyraline,0,"{R06AA57,R06AA07}",N)
Echothiophate	Fludarabine	Dexlansoprazole	Trametinib								(Flavoxate,0,{G04BD02},N)
Homatropine Methylbromide	Capecitabine	Abiraterone	Dabrafenib								(Sertaconazole,0,"{D01AC14,G01AF20,G01AF19}",N)
Trimipramine	Cefuroxime	Lacosamide	Afatinib								(Terazosin,0,{G04CA03},N)
Rocuronium	Papaverine	Lasofoxifene	Gemeprost								(Itraconazole,0,{J02AC02},N)
Risperidone	Atovaquone	Alogliptin	Lenvatinib								(Cyclizine,0,"{R06AE03,R06AE53}",N)
Meclizine	Proguanil	Saxagliptin	Nintedanib								(Propafenone,0,{C01BC03},N)
Modafinil	Levofloxacin	Bazedoxifene	Chlortetracycline								(Naloxone,0,{V03AB15},N)
Scopolamine	Cefapirin	Methyltestosterone	Dexibuprofen								(Domperidone,0,{A03FA03},N)
Carbinoxamine	Cefadroxil	Norelgestromin	Glycerin								(Clindamycin,0,"{J01FF01,G01AA10,D10AF51,D10AF01}",N)
Epinastine	Sulfoxone	Glycine betaine	Selexipag								(Dexfenfluramine,0,{A08AA04},N)
Dolasetron	Cloxacillin	Cabazitaxel	Diacerein								(Acebutolol,0,"{C07AB04,C07BB04}",N)
Olopatadine	Cefprozil	Chenodeoxycholic acid	Alclofenac								(Flecainide,0,{C01BC04},N)
Clidinium	Gemifloxacin	Difluprednate	Fenofibric acid								(Tubocurarine,0,{M03AA02},N)
Malathion	Trimetrexate	Hydroxyprogesterone caproate									(Nadolol,0,"{C07AA12,C07BA12}",N)
Propiomazine	Ofloxacin	Triclosan									(Flumazenil,0,{V03AB25},N)
Roxithromycin	Cilostazol	Pitavastatin									(Levobunolol,0,{S01ED03},N)
Phenelzine	Idarubicin	Ulipristal									(Clarithromycin,0,"{A02BD05,A02BD06,A02BD09,J01FA09,A02BD11,A02BD04,A02BD07}",N)
Propantheline	Podofilox	Eribulin									(Metipranolol,0,"{C07BA68,S01ED04,S01ED54}",N)
Tripelennamine	Rescinnamine	Linagliptin									(Halofantrine,0,{P01BX01},N)
Tolazoline	Ciclopirox	Fluticasone furoate									(Mivacurium,0,{M03AC10},N)
Fenoldopam	Captopril	Diosmin									(Paclitaxel,0,{L01CD01},N)
Alfentanil	Rifapentine	Tibolone									(Metoclopramide,0,{A03FA01},N)
Dicyclomine	Mitoxantrone	Dienogest									(Bromodiphenhydramine,0,{R06AA01},N)
Minaprine	Sparfloxacin	Norgestrel									(Bepridil,0,{C08EA02},N)
Proparacaine	Ceftriaxone	Sodium sulfate									(Alimemazine,0,{R06AD01},N)
Indapamide	Aminophylline	Hydroquinone									(Olsalazine,0,{A07EC03},N)
Tropicamide	Lapatinib	Phenyl salicylate									(Bevantolol,0,"{C07AB06,C07BB06}",N)
Biperiden	Ranibizumab	Chloroxylenol									(Glucosamine,0,{M01AX05},N)
Fentanyl	Mecasermin	Clobetasone									(Practolol,0,{C07AB01},N)
Perphenazine	Nelarabine										(Metocurine,0,{M03AA04},N)
Trifluoperazine	Sulfadoxine										(Pancuronium,0,{M03AC01},N)
Brompheniramine	Oxtriphylline										(Pipecuronium,0,{M03AC06},N)
Loperamide	Insulin Aspart										(Vecuronium,0,{M03AC03},N)
Donepezil	Insulin Detemir										(Penbutolol,0,"{C07CA23,C07AA23}",N)
Nalbuphine	Insulin Glulisine										(Ephedrine,0,"{R01AA03,C01CA26,R03CA02,R01AB05,S01FB02,A08AA56}",N)
Dacarbazine	Cefamandole										(Yohimbine,0,{G04BE04},N)
Pseudoephedrine	Cefazolin										(Tiotropium,0,"{R03AL06,R03BB04,R03BB54}",N)
Ranitidine	Cefonicid										(Alizapride,0,{A03FA05},N)
Alprenolol	Cefoperazone										(Aprindine,0,{C01BB04},N)
Flupentixol	Cefotetan										(Ethylmorphine,0,"{S01XA06,R05DA01}",N)
Granisetron	Cefoxitin										(Oxprenolol,0,"{C07CA02,C07BA02,C07AA02}",N)
Oxybuprocaine	Ceftizoxime										("Ursodeoxycholic acid",0,{A05AA02},N)
Ethanol	Cefradine										(Solifenacin,0,"{G04BD08,G04CA53}",N)
Remifentanil	Cilazapril										(Probucol,0,{C10AX02},N)
Methdilazine	Potassium										(Alverine,0,"{A03AX58,A03AX08}",N)
Ondansetron	Spirapril										(Phenindamine,0,{R06AX04},N)
Cocaine	Aluminium										(Pheniramine,0,"{R06AB05,D04AA16}",N)
Quinidine	Colchicine										(Isopropamide,0,"{A03AB09,A03CA01}",N)
Anileridine	Theobromine										(Lincomycin,0,{J01FF02},N)
Amantadine	Cefepime										("Cholic Acid",0,{A05AA03},N)
Almotriptan	Cefacetrile										(Acetylcholine,0,{S01EB09},N)
Ketotifen	Ceftibuten										(Dequalinium,0,"{R02AA02,G01AC05,D08AH01}",N)
Buprenorphine	Cefpodoxime										(Carbocisteine,0,{R05CB03},N)
Cyclobenzaprine	Amrinone										(Bifonazole,0,"{D01AC60,D01AC10}",N)
Phenoxybenzamine	Almitrine										(Clofedanol,0,{R05DB10},N)
Famotidine	Iron										(Cyclandelate,0,{C04AX01},N)
Mesoridazine	Zinc										(Mepenzolate,0,{A03AB12},N)
Maprotiline	Imipenem										(Dronedarone,0,{C01BD07},N)
Diethylpropion	Bacampicillin										(Nebivolol,0,"{C07FB12,C07AB12,C07BB12}",N)
Methantheline	Meticillin										(Lorcaserin,0,{A08AA11},N)
Hexafluronium	Pivampicillin										(Voglibose,0,{A10BF03},N)
Demecarium	Pivmecillinam										(Vapreotide,0,{H01CB04},N)
Felbamate	Ticarcillin										(Flibanserin,0,{G02CX02},N)
Fexofenadine	Sorbitol										(Clevidipine,0,{C08CA16},N)
Isoniazid	Roflumilast										(Histamine,0,"{L03AX14,V04CG03}",N)
Naratriptan	Isopropyl Alcohol										(Apremilast,0,{L04AA32},N)
Rizatriptan	Nicotinamide										(Mepyramine,0,"{R06AC01,D04AA02}",N)
Hydrocodone	Phenol										(Silodosin,0,{G04CA04},N)
Pindolol	Ribostamycin										(Regadenoson,0,{C01EB21},N)
Mepivacaine	Tromethamine										(Alvimopan,0,{A06AH02},N)
Desloratadine	Benzoic Acid										(Prucalopride,0,{A06AX05},N)
Alosetron	Lactic Acid										(Fesoterodine,0,{G04BD11},N)
Azelastine	Latamoxef										(Nilvadipine,0,{C08CA10},N)
Cyclopentolate	Fleroxacin										(Drotaverine,0,{A03AD02},N)
Physostigmine	Suramin										(Alcaftadine,0,{S01GX11},N)
Dimenhydrinate	Enoximone										(Hexocyclium,0,{A03AB10},N)
Glycopyrronium	Ximelagatran										(Lanreotide,0,{H01CB03},N)
Dopamine	Ibudilast										(Methylnaltrexone,0,{A06AH01},N)
Rivastigmine	Ecallantide										(Antazoline,0,"{R01AC04,R06AX05}",N)
Gabapentin	Trastuzumab emtansine										(Chloropyramine,0,"{D04AA09,R06AC03,R06AC53}",N)
Frovatriptan	Sulfathiazole										(Dimetindene,0,"{R06AB03,D04AA13}",N)
Levobupivacaine	Avanafil										(Isothipendyl,0,"{D04AA22,R06AD09}",N)
Cromoglicic acid	Udenafil										("Roxatidine acetate",0,{A02BA06},N)
Sulfamethoxazole	Simeprevir										(Bopindolol,0,"{C07CA17,C07AA17}",N)
Bethanechol	Pertuzumab										(Bupranolol,0,{C07AA19},N)
Felodipine	Human C1-esterase inhibitor										(Aclidinium,0,"{R03AL05,R03BB05}",N)
Amlexanox	Golimumab										(Luliconazole,0,{D01AC18},N)
Ketoconazole	Belatacept										(Chlorcyclizine,0,{R06AE04},N)
Procainamide	Dabigatran etexilate										(Ifenprodil,0,{C04AX28},N)
Tolterodine	Dimercaprol										(Bromopride,0,{A03FA04},N)
Memantine	Pralatrexate										(Miltefosine,0,{L01XX09},N)
Nitrendipine	Azidocillin										(Efinaconazole,0,{D01AC19},N)
Oxybutynin	Sulfamoxole										(Naloxegol,0,{A06AH03},N)
Acetophenazine	Tofisopam										(Umeclidinium,0,"{R03AL03,R03BB07}",N)
Melatonin	Hyaluronic acid										(Trimebutine,0,{A03AA05},N)
Promethazine	Teriflunomide										(Quinagolide,0,{G02CB04},N)
Mequitazine	Aflibercept										("Scopolamine butylbromide",0,"{A03BB01,A03DB04}",N)
Perhexiline	Obinutuzumab										(Dexpanthenol,0,"{A11HA30,D03AX03,S01XA12}",N)
Diphenhydramine	Vedolizumab										(Acrivastine,0,{R06AX18},N)
Diphenoxylate	Ceftolozane										(Homatropine,0,{S01FA05},N)
Emedastine	Florbetaben (18F)										(Thiocolchicoside,0,"{M03BX55,M03BX05}",N)
Pilocarpine	Florbetapir (18F)										(Bilastine,0,{R06AX29},N)
Benzocaine	Flutemetamol (18F)										(Levoleucovorin,0,"{V03AF04,V03AF10}",N)
Pimozide	Conestat alfa										(Rupatadine,0,{R06AX28},N)
Sertraline	Necitumumab										(Tropisetron,0,{A04AA03},N)
Sibutramine											(Lepirudin,1,{B01AE02},J)
Levocabastine											(Cetuximab,1,{L01XC06},J)
Miconazole											(Etanercept,1,{L04AB01},J)
Chlorphenamine											(Bivalirudin,1,{B01AE06},J)
Nifedipine											(Alteplase,1,"{S01XA13,B01AD02}",J)
Trimethaphan											(Urokinase,1,{B01AD04},J)
Amiodarone											(Reteplase,1,{B01AD07},J)
Ambenonium											("Antihemophilic factor, human recombinant",1,{B02BD02},J)
Doxacurium chloride											(Anistreplase,1,{B01AD03},J)
Carvedilol											("Insulin Human",1,"{A10AC01,A10AB01,A10AF01,A10AE01,A10AD01}",J)
Doxepin											(Tenecteplase,1,{B01AD11},J)
Diphenylpyraline											("Coagulation factor VIIa Recombinant Human",1,{B02BD08},J)
Flavoxate											("Insulin Lispro",1,"{A10AC04,A10AB04,A10AD04}",J)
Nefazodone											("Insulin Glargine",1,{A10AE04},J)
Desipramine											(Natalizumab,1,{L04AA23},J)
Sertaconazole											(Adalimumab,1,{L04AB04},J)
Bupropion											(Abciximab,1,{B01AC13},J)
Halothane											("Drotrecogin alfa",1,{B01AD10},J)
Chloroprocaine											("Gemtuzumab ozogamicin",1,{L01XC05},J)
Terazosin											("Human Serum Albumin",1,{V08DA01},J)
Itraconazole											(Eptifibatide,1,{B01AC16},J)
Orphenadrine											("Insulin Pork",1,"{A10AB03,A10AC03,A10AE03,A10AD03}",J)
Escitalopram											(Trastuzumab,1,{L01XC03},J)
Cyclizine											(Rituximab,1,{L01XC02},J)
Propafenone											(Basiliximab,1,{L04AC02},J)
Naloxone											(Muromonab,1,{L04AA02},J)
Domperidone											("Ibritumomab tiuxetan",1,{V10XX02},J)
Pergolide											(Cisplatin,1,{L01XA01},J)
Clindamycin											(Tositumomab,1,{V10XA53},J)
Dexfenfluramine											(Streptokinase,1,"{B01AD01,B06AA55}",J)
Acebutolol											(Alemtuzumab,1,{L04AA34},J)
Flecainide											(Alefacept,1,{L04AA15},J)
Tubocurarine											(Efalizumab,1,{L04AA21},J)
Bromocriptine											("Antithymocyte immunoglobulin (rabbit)",1,{L04AA04},J)
Levetiracetam											("Coagulation Factor IX (Recombinant)",1,{B02BD09},J)
Nadolol											(Becaplermin,1,"{A01AD08,D03AX06}",J)
Flumazenil											(Daclizumab,1,{L04AC01},J)
Dezocine											(Bevacizumab,1,{L01XC07},J)
Levobunolol											("Vitamin C",1,"{A11GB01,A11GA01,S01XA15,G01AD03}",J)
Clarithromycin											(Glycine,1,{B05CX03},J)
Metipranolol											(Menadione,1,{B02BA02},J)
Halofantrine											(Ramipril,1,"{C10BX04,C09AA05,C10BX06,C09BA05,C09BB07,C09BB05}",J)
Ketamine											(Caffeine,1,"{V04CG30,R03DA20,N06BC01}",J)
Quetiapine											(Sildenafil,1,"{G01AE10,G04BE03}",J)
Mivacurium											(Pyrimethamine,1,"{P01BF04,P01BD01,P01BD51}",J)
Levomethadyl Acetate											(Milrinone,1,{C01CE02},J)
Paclitaxel											(Cladribine,1,{L01BB04},J)
Metoclopramide											(Anagrelide,1,{L01XX35},J)
Levodopa											(Theophylline,1,"{R03DA54,R03DA20,R03DA74,R03DA04,R03DB04}",J)
Bromodiphenhydramine											(Argatroban,1,{B01AE03},J)
Aripiprazole											(Raltitrexed,1,{L01BA03},J)
Chlorprothixene											(Vindesine,1,{L01CA03},J)
Clomipramine											(Gefitinib,1,{L01XE02},J)
Bepridil											(Mefloquine,1,"{P01BC02,P01BF02}",J)
Alimemazine											(Vinorelbine,1,{L01CA04},J)
Olsalazine											(Dexrazoxane,1,{V03AF02},J)
Lisdexamfetamine											(Valrubicin,1,{L01DB09},J)
Paliperidone											(Digoxin,1,{C01AA05},J)
Varenicline											(Trifluridine,1,"{S01AD02,L01BC59}",J)
Bevantolol											("Nitric Oxide",1,{R07AX01},J)
Glucosamine											(Gemcitabine,1,{L01BC05},J)
Practolol											(Teniposide,1,{L01CB02},J)
Metocurine											(Epirubicin,1,{L01DB03},J)
Pancuronium											(Fosinopril,1,"{C09AA09,C09BA09}",J)
Pipecuronium											(Albendazole,1,{P02CA03},J)
Vecuronium											(Trandolapril,1,"{C09AA10,C09BB10}",J)
Penbutolol											(Erlotinib,1,{L01XE03},J)
Ephedrine											(Vincristine,1,{L01CA02},J)
Ginkgo biloba											(Benazepril,1,"{C09AA07,C09BA07}",J)
Yohimbine											(Pyridostigmine,1,{N07AA02},J)
Neostigmine											(Pentostatin,1,{L01XX08},J)
Methotrimeprazine											(Methotrexate,1,"{L01BA01,L04AX03}",J)
Tiotropium											(Enalapril,1,"{C09BB06,C09BB02,C09AA02,C09BA02}",J)
Alizapride											(Clofarabine,1,{L01BB06},J)
Aprindine											(Pemetrexed,1,{L01BA04},J)
Heroin											(Mebendazole,1,"{P02CA51,P02CA01}",J)
Fencamfamine											(Dyphylline,1,"{R03DA51,R03DA20,R03DA01,R03DB01}",J)
Ethylmorphine											(Moexipril,1,"{C09AA13,C09BA13}",J)
Dextroamphetamine											(Daunorubicin,1,{L01DB02},J)
Oxprenolol											(Lisinopril,1,"{C09AA03,C09BB03,C09BA03,C10BX07}",J)
Ursodeoxycholic acid											(Deferoxamine,1,{V03AC01},J)
Solifenacin											(Etoposide,1,{L01CB01},J)
Probucol											(Tirofiban,1,{B01AC17},J)
Propericiazine											(Perindopril,1,"{C09AA04,C10BX11,C09BX02,C09BB04,C09BA04,C09BX01}",J)
Acepromazine											(Pentoxifylline,1,"{R03DA20,C04AD03}",J)
Alverine											(Tadalafil,1,{G04BE08},J)
Molindone											(Vardenafil,1,{G04BE09},J)
Phenindamine											(Quinapril,1,"{C09AA06,C09BA06}",J)
Pheniramine											(Levosimendan,1,{C01CX08},J)
Pipotiazine											(Dipyridamole,1,{B01AC07},J)
Thioproperazine											(Doxorubicin,1,{L01DB01},J)
Thiothixene											(Hydroxyurea,1,{L01XX05},J)
Zuclopenthixol											("Isosorbide Mononitrate",1,{C01DA14},J)
Isopropamide											(Phylloquinone,1,{B02BA01},J)
Lincomycin											("Mycophenolic acid",1,{L04AA06},J)
Cholic Acid											(Oxygen,1,{V03AN01},J)
Acetylcholine											(Fludarabine,1,{L01BB05},J)
Dequalinium											(Capecitabine,1,{L01BC06},J)
Carbocisteine											(Papaverine,1,"{G04BE52,G04BE02,A03AD01}",J)
Bifonazole											(Atovaquone,1,{P01AX06},J)
Clofedanol											(Proguanil,1,"{P01BB51,P01BB01}",J)
Cyclandelate											(Trimetrexate,1,{P01AX07},J)
Flunarizine											(Cilostazol,1,{B01AC23},J)
Fluspirilene											(Idarubicin,1,{L01DB06},J)
Mepenzolate											(Podofilox,1,{D06BB04},J)
Dronedarone											(Rescinnamine,1,"{C02AA01,C02LA02,C02LA52}",J)
Nebivolol											(Ciclopirox,1,"{G01AX12,D01AE14}",J)
Lorcaserin											(Captopril,1,"{C09AA01,C09BA01}",J)
Voglibose											(Mitoxantrone,1,{L01DB07},J)
Vapreotide											(Aminophylline,1,"{R03DA20,R03DA55,R03DB05,R03DA05}",J)
Milnacipran											(Lapatinib,1,{L01XE07},J)
Flibanserin											(Ranibizumab,1,{S01LA04},J)
Clevidipine											(Mecasermin,1,"{H01AC05,H01AC03}",J)
Iloperidone											(Nelarabine,1,{L01BB07},J)
Ezogabine											(Sulfadoxine,1,{G01AE10},J)
Rotigotine											(Oxtriphylline,1,"{R03DA20,R03DB02,R03DA02}",J)
Histamine											("Insulin Aspart",1,"{A10AD06,A10AB05,A10AD05}",J)
Apremilast											("Insulin Detemir",1,{A10AE05},J)
Mepyramine											("Insulin Glulisine",1,{A10AB06},J)
Cariprazine											(Cilazapril,1,"{C09BA08,C09AA08}",J)
Sertindole											(Potassium,1,"{C03BB07,C03AB04,C03AB02,C03CB02,C03AB03,C03AB07,C03AB06,C03CB01,C03AB01,C03BB03,B05XA17,C03BB04,C03AB05,C03AB08,C03BB05,C03BB02,C03AB09}",J)
Mianserin											(Spirapril,1,{C09AA11},J)
Tapentadol											(Aluminium,1,{A02AB03},J)
Silodosin											(Colchicine,1,{M04AC01},J)
Regadenoson											(Theobromine,1,"{R03DA20,R03DA07,R03DA57,C03BD01}",J)
Asenapine											(Amrinone,1,{C01CE01},J)
Alvimopan											(Almitrine,1,{R07AB07},J)
Amisulpride											(Iron,1,"{B03AE01,B03AE02,B03AD02,B03AA01,B03AA10,A11AA01,B03AA02,B03AE03,B03AE04,B03AA06,B03AA03}",J)
Prucalopride											(Zinc,1,"{A16AX05,B05XA12}",J)
Agomelatine											(Sorbitol,1,"{A06AG07,A06AD18,V04CC01,B05CX02}",J)
Flupirtine											(Roflumilast,1,{R03DX07},J)
Vilazodone											("Isopropyl Alcohol",1,{D08AX05},J)
Betahistine											(Nicotinamide,1,{A11HA01},J)
Desvenlafaxine											(Phenol,1,"{D08AE03,R02AA19,C05BB05,N01BX03}",J)
Dexmethylphenidate											(Tromethamine,1,"{B05XX02,B05BB03}",J)
Fesoterodine											("Benzoic Acid",1,"{V04CG30,A16AX11}",J)
Nilvadipine											("Lactic Acid",1,{G01AD01},J)
Ketobemidone											(Suramin,1,{P01CX02},J)
Drotaverine											(Enoximone,1,{C01CE03},J)
Alcaftadine											(Ximelagatran,1,{B01AE05},J)
Hexocyclium											(Ibudilast,1,{R03DC04},J)
Lanreotide											(Ecallantide,1,{B06AC03},J)
Methylnaltrexone											("Trastuzumab emtansine",1,{L01XC14},J)
Antazoline											(Avanafil,1,{G04BE10},J)
Chloropyramine											(Udenafil,1,{G04BE11},J)
Dimetindene											(Pertuzumab,1,{L01XC13},J)
Isothipendyl											("Human C1-esterase inhibitor",1,{B06AC01},J)
Roxatidine acetate											(Golimumab,1,{L04AB06},J)
Bopindolol											(Belatacept,1,{L04AA28},J)
Bupranolol											("Dabigatran etexilate",1,{B01AE07},J)
Lurasidone											(Dimercaprol,1,{V03AB09},J)
Aclidinium											(Pralatrexate,1,{L01BA05},J)
Luliconazole											(Tofisopam,1,{N05BA23},J)
Chlorcyclizine											("Hyaluronic acid",1,"{S01KA01,R01AX09,S01KA51,M09AX01,D03AX05}",J)
Ifenprodil											(Teriflunomide,1,{L04AA31},J)
Captodiame											(Aflibercept,1,"{L01XX44,S01LA05}",J)
Butriptyline											(Obinutuzumab,1,{L01XC15},J)
Bromopride											(Vedolizumab,1,{L04AA33},J)
Miltefosine											("Florbetaben (18F)",1,{V09AX06},J)
Efinaconazole											("Florbetapir (18F)",1,{V09AX05},J)
Naloxegol											("Flutemetamol (18F)",1,{V09AX04},J)
Vortioxetine											("Conestat alfa",1,{B06AC04},J)
Tasimelteon											(Necitumumab,1,{L01XC22},J)
Umeclidinium											(Pravastatin,2,"{C10AA03,C10BX02,C10BA03}",G)
Trimebutine											(Flunisolide,2,"{R01AD04,R03BA03}",G)
Quinagolide											(Nicotine,2,{N07BA01},G)
Brexpiprazole											(Pantoprazole,2,"{A02BC02,A02BD11,A02BD04}",G)
Dosulepin											(Torasemide,2,{C03CA04},G)
Viloxazine											(Diflorasone,2,{D07AC10},G)
Etoperidone											(Lovastatin,2,"{C10BA01,C10AA02}",G)
Tianeptine											(Alclometasone,2,"{S01BA10,D07AB10}",G)
Scopolamine butylbromide											(Ranolazine,2,{C01EB18},G)
Dexpanthenol											(Phenytoin,2,"{N03AB02,N03AB52}",G)
Acrivastine											(Medrysone,2,{S01BA08},G)
Homatropine											(Dicoumarol,2,{B01AA01},G)
Thiocolchicoside											(Topiramate,2,{N03AX11},G)
Bilastine											(Amcinonide,2,{D07AC11},G)
Levoleucovorin											(Fluorometholone,2,"{D07XB04,D10AA01,S01BA07,C05AA06,S01CB05,D07AB06,S01BB03,D07CB03,S01CA07}",G)
Rupatadine											(Omeprazole,2,"{A02BD05,A02BD01,A02BC01}",G)
Tropisetron											(Mexiletine,2,{C01BB02},G)
Tiapride											(Amlodipine,2,"{C09DB01,C09DB04,C09DB05,C09DX03,C09DX01,C10BX03,C08GA02,C10BX11,C09DB02,C09DB07,C09DB06,C09BB03,C09BB07,C08CA01,C09XA53,C09XA54,C10BX09,C09BB04,C10BX07,C09BX01}",G)
											(Lamotrigine,2,{N03AX09},G)
											(Nimodipine,2,{C08CA06},G)
											("Beclomethasone dipropionate",2,"{R03BA01,R03AK08,A07EA07,D07CC04,R01AD01,D07AC15}",G)
											(Spironolactone,2,{C03DA01},G)
											(Methocarbamol,2,"{M03BA53,M03BA03,M03BA73}",G)
											(Lindane,2,{P03AB02},G)
											(Betamethasone,2,"{S01BB04,S01CA05,H02AB01,R03BA04,D07CC01,R01AD06,C05AA05,D07BC01,S01CB04,S02BA07,A07EA04,S03BA03,D07XC01,D07AC01,S01BA06,S03CA06}",G)
											(Phenindione,2,{B01AA02},G)
											(Flutamide,2,{L02BB01},G)
											(Acetyldigitoxin,2,{C01AA01},G)
											(Cyclophosphamide,2,{L01AA01},G)
											(Toremifene,2,{L02BA02},G)
											(Desoximetasone,2,"{D07XC02,D07AC03}",G)
											("Azelaic Acid",2,{D10AX03},G)
											(Carbamazepine,2,{N03AF01},G)
											("Fluocinolone Acetonide",2,"{S02BA08,S01CA10,S01BA15,S02CA05,D07CC02,D07BC02,D07AC04,C05AA10}",G)
											(Ulobetasol,2,{D07AC21},G)
											(Monobenzone,2,{D11AX13},G)
											(Triamcinolone,2,"{R01AD11,C05AA12,S02CA04,D07CB01,D07BB03,H02AB08,D07AB09,S01BA05,A01AC01,R03BA06,D07XB02}",G)
											(Oxandrolone,2,{A14AA08},G)
											(Prednisone,2,"{H02AB07,A07EA03}",G)
											(Simvastatin,2,"{C10BX04,C10BA02,A10BH51,C10BA04,C10AA01,C10BX01}",G)
											(Mitotane,2,{L01XX23},G)
											(Flumethasone,2,"{D07AB03,D07XB01,D07BB01,S02CA02,D07CB05}",G)
											(Nilutamide,2,{L02BB02},G)
											(Moricizine,2,{C01BG01},G)
											(Warfarin,2,{B01AA03},G)
											(Fludrocortisone,2,"{S02CA07,S01CA06,S03CA05,H02AA02}",G)
											(Eplerenone,2,{C03DA04},G)
											(Methazolamide,2,{S01EC05},G)
											(Esomeprazole,2,"{M01AE52,A02BC05,A02BD06}",G)
											(Riluzole,2,{N07XX02},G)
											(Hydrocortisone,2,"{S01CB03,S03CA04,S02BA01,S01CA03,D07AB02,S02CA03,C05AA01,D07AA02,D07BB04,D07AC16,D07BA04,D07CA01,S01BA02,S01BB01,A01AC03,A07EA02,D07XA01,H02AB09,R01AD60}",G)
											(Prilocaine,2,"{N01BB54,N01BB04}",G)
											(Tranylcypromine,2,{N06AF04},G)
											(Ethotoin,2,{N03AB01},G)
											(Hexachlorophene,2,{D08AE01},G)
											(Mometasone,2,"{R03BA07,R03AK09,D07XC03,R01AD09,D07AC13}",G)
											(Oxcarbazepine,2,{N03AF02},G)
											(Acetazolamide,2,{S01EC01},G)
											(Clocortolone,2,{D07AB21},G)
											(Flurandrenolide,2,"{D07AC07,D07CC03}",G)
											(Prednisolone,2,"{D07AA03,R01AD52,S02BA03,S01CA02,D07XA02,D07CA03,S01CB02,V03AB05,A07EA01,C05AA04,S02CA01,S03BA02,A01AC54,R01AD02,S03CA02,H02AB06,S01BA04,S01BB02,D07BA01}",G)
											(Dorzolamide,2,{S01EC03},G)
											(Loteprednol,2,{S01BA14},G)
											(Rimexolone,2,"{H02AB12,S01BA13}",G)
											("Etacrynic acid",2,{C03CC01},G)
											(Zonisamide,2,{N03AX15},G)
											(Phenprocoumon,2,{B01AA04},G)
											(Fulvestrant,2,{L02BA03},G)
											(Methylprednisolone,2,"{D07CA02,S01CA08,D07AC14,D10AA02,H02AB04,D07AA01,H02BX01}",G)
											(Glyburide,2,{A10BB01},G)
											(Selegiline,2,{N04BD01},G)
											(Fluocinonide,2,"{D07CC05,D07AC08,C05AA11}",G)
											(Tocainide,2,{C01BB03},G)
											(Atorvastatin,2,"{C10AA05,C10BA05,C10BX06,C10BX03,C10BX11,C10BX08}",G)
											(Deslanoside,2,{C01AA07},G)
											(Ouabain,2,{C01AC01},G)
											(Fluvastatin,2,{C10AA04},G)
											(Leflunomide,2,{L04AA13},G)
											(Flucytosine,2,"{D01AE21,J02AX01}",G)
											(Phenacemide,2,{N03AX07},G)
											(Bicalutamide,2,{L02BB03},G)
											(Rabeprazole,2,"{A02BC04,M01AA05,A02BC54,M02AA03}",G)
											(Prednicarbate,2,{D07AC18},G)
											(Moclobemide,2,{N06AG02},G)
											(Ifosfamide,2,{L01AA06},G)
											(Brinzolamide,2,"{S01EC04,S01EC54}",G)
											(Estramustine,2,{L01XX11},G)
											(Budesonide,2,"{R03AK07,A07EA06,R03BA02,R01AD05,D07AC09,R03AK12}",G)
											(Encainide,2,{C01BC08},G)
											(Dexamethasone,2,"{S03CA01,R01AD03,S02CA06,C05AA09,S01BA01,S01CB01,H02AB02,S02BA06,D10AA03,A01AC02,D07XB05,D07CB04,D07AB19,R01AD53,S01CA01,S03BA01}",G)
											(Isocarboxazid,2,{N06AF01},G)
											(Docetaxel,2,{L01CD02},G)
											(Desonide,2,"{S01BA11,D07AB08,D07BB02}",G)
											(Sitagliptin,2,"{A10BH51,A10BD12,A10BH01,A10BD07}",G)
											(Fosphenytoin,2,{N03AB05},G)
											(Quinethazone,2,"{C03BA02,C03BB02}",G)
											(Rasagiline,2,{N04BD02},G)
											("Cortisone acetate",2,"{H02AB10,S01BA03}",G)
											(Paramethasone,2,{H02AB05},G)
											(Digitoxin,2,{C01AA04},G)
											(Ciclesonide,2,"{R03BA08,R01AD13}",G)
											(Acenocoumarol,2,{B01AA07},G)
											(Ajmaline,2,{C01BA05},G)
											(Pargyline,2,"{C02LL01,C02KC01}",G)
											(Vildagliptin,2,"{A10BH02,A10BD08}",G)
											(Permethrin,2,"{P03AC54,P03AC04}",G)
											(Dexlansoprazole,2,{A02BC06},G)
											(Abiraterone,2,{L02BX03},G)
											(Lacosamide,2,{N03AX18},G)
											(Alogliptin,2,"{A10BD13,A10BD09,A10BH04}",G)
											(Saxagliptin,2,"{A10BH03,A10BD10,A10BD21}",G)
											("Glycine betaine",2,"{A09AB02,A16AA06}",G)
											(Cabazitaxel,2,{L01CD04},G)
											("Chenodeoxycholic acid",2,{A05AA01},G)
											(Difluprednate,2,{D07AC19},G)
											(Triclosan,2,"{D08AE04,D09AA06}",G)
											(Pitavastatin,2,{C10AA08},G)
											(Eribulin,2,{L01XX41},G)
											(Linagliptin,2,"{A10BH05,A10BD11,A10BD19}",G)
											("Fluticasone furoate",2,"{R03AK10,R01AD12,R03BA09}",G)
											(Diosmin,2,"{C05CA03,C05CA53}",G)
											("Sodium sulfate",2,"{A12CA02,A06AD13}",G)
											(Hydroquinone,2,{D11AX11},G)
											(Chloroxylenol,2,{D08AE05},G)
											(Clobetasone,2,"{S01BA09,S01CA11,D07AB01}",G)
											(Palifermin,3,{V03AF08},M)
											(Infliximab,3,{L04AB02},M)
											(Calcidiol,3,{A11CC06},M)
											(Ergocalciferol,3,{A11CC01},M)
											("Vitamin A",3,"{R01AX02,D10AD02,A11CA01,S01XA02,V04CB01}",M)
											(Masoprocol,3,{L01XX10},M)
											(Azithromycin,3,"{J01FA10,S01AA26,J01RA07}",M)
											(Adapalene,3,"{D10AD03,D10AD53}",M)
											(Bethanidine,3,{C02CC01},M)
											("Aminosalicylic Acid",3,"{J04AA02,J04AA01,J04AA03}",M)
											(Oxiconazole,3,"{D01AC11,G01AF17,G01AF20}",M)
											(Mesalazine,3,{A07EC02},M)
											(Terconazole,3,{G01AG02},M)
											(Doxycycline,3,"{A01AB22,J01AA20,J01AA02}",M)
											(Lymecycline,3,"{J01AA04,J01AA20}",M)
											(Sulfanilamide,3,"{J01EB06,G01AE10,D06BA05}",M)
											(Sulfisoxazole,3,"{J01EB05,S01AB02,G01AE10}",M)
											(Travoprost,3,{S01EE04},M)
											(Bexarotene,3,{L01XX25},M)
											("Valproic Acid",3,{N03AG01},M)
											(Acetaminophen,3,"{N02BE01,N02BE51,N02BE71}",M)
											(Treprostinil,3,{B01AC21},M)
											(Triamterene,3,{C03DB02},M)
											(Sorafenib,3,{L01XE05},M)
											(Rosiglitazone,3,"{A10BD03,A10BG02,A10BD04}",M)
											("Carboprost Tromethamine",3,{G02AD04},M)
											(Framycetin,3,"{D09AA01,R01AX08,S01AA07}",M)
											(Clomocycline,3,"{J01AA11,J01AA20}",M)
											(Acitretin,3,{D05BB02},M)
											(Amikacin,3,"{S01AA21,J01RA06,D06AX12,J01GB06}",M)
											(Lenalidomide,3,{L04AX04},M)
											(Alitretinoin,3,"{D11AH04,L01XX22}",M)
											(Chlorpropamide,3,{A10BB02},M)
											(Sulfamethizole,3,"{B05CA04,J01EB02,D06BA04,G01AE10,S01AB01}",M)
											(Amiloride,3,{C03DB01},M)
											(Oxytetracycline,3,"{J01AA56,S01AA04,J01AA20,D06AA03,J01AA06,G01AA07}",M)
											(Demeclocycline,3,"{J01AA01,J01AA20,D06AA01}",M)
											(Imatinib,3,{L01XE01},M)
											(Sulfacetamide,3,"{S01AB04,G01AE10,D10AF06}",M)
											(Clofibrate,3,{C10AB01},M)
											(Sulfapyridine,3,"{G01AE10,J01EB04}",M)
											(Latanoprost,3,{S01EE01},M)
											(Tobramycin,3,"{S01AA12,J01GB01}",M)
											(Diethylcarbamazine,3,{P02CB02},M)
											(Nateglinide,3,{A10BX03},M)
											(Tretinoin,3,"{L01XX14,D10AD01,D10AD51}",M)
											(Tetracycline,3,"{S02AA08,A02BD08,A01AB13,J01RA08,J01AA20,D06AA04,S03AA02,S01AA09,A02BD02,J01AA07}",M)
											(Alprostadil,3,"{C01EA01,G04BE01}",M)
											(Sulfasalazine,3,"{A07EC01,G01AE10}",M)
											(Tazarotene,3,{D05AX05},M)
											(Diflunisal,3,{N02BA11},M)
											(Bimatoprost,3,{S01EE03},M)
											(Paricalcitol,3,{H05BX02},M)
											(Repaglinide,3,"{A10BD14,A10BX02}",M)
											(Dinoprostone,3,{G02AD02},M)
											(Spectinomycin,3,{J01XX04},M)
											("Salicylic acid",3,"{D01AE12,N02BA04,S01BC08,N02BA12}",M)
											(Netilmicin,3,"{S01AA23,J01GB07}",M)
											(Bromfenac,3,{S01BC11},M)
											(Azathioprine,3,{L04AX01},M)
											(Neomycin,3,"{J01GB05,A07AA51,D06AX04,S01AA03,S03AA01,B05CA09,A07AA01,A01AB08,R02AB01,S02AA07}",M)
											(Tioconazole,3,"{G01AF08,D01AC07}",M)
											(Balsalazide,3,{A07EC04},M)
											(Minocycline,3,"{A01AB23,J01AA20,J01AA08}",M)
											(Mercaptopurine,3,{L01BB02},M)
											(Fenofibrate,3,"{C10BA04,C10BA03,C10AB05}",M)
											(Thalidomide,3,{L04AX02},M)
											(Glipizide,3,{A10BB07},M)
											(Clonazepam,3,{N03AE01},M)
											(Dihydrotachysterol,3,{A11CC02},M)
											(Streptomycin,3,"{J01GA01,J04AM01,A07AA54,A07AA04}",M)
											(Iloprost,3,{B01AC11},M)
											(Heparin,3,"{S01XA14,C05BA03,C05BA53,B01AB01,B01AB51}",M)
											(Tolbutamide,3,"{V04CA01,A10BB03}",M)
											(Econazole,3,"{G01AF05,D01AC03,G01AF20}",M)
											(Pioglitazone,3,"{A10BD09,A10BD12,A10BG03,A10BD06,A10BD05}",M)
											(Kanamycin,3,"{A07AA08,J01GB04,S01AA24}",M)
											(Enoxaparin,3,{B01AB05},M)
											(Epoprostenol,3,{B01AC09},M)
											(Gemfibrozil,3,{C10AB04},M)
											(Gliquidone,3,{A10BB08},M)
											(Mitiglinide,3,{A10BX08},M)
											(Dasatinib,3,{L01XE06},M)
											(Posaconazole,3,{J02AC04},M)
											(Sunitinib,3,{L01XE04},M)
											(Sulfacytine,3,{G01AE10},M)
											(Rolitetracycline,3,"{J01AA20,J01AA09}",M)
											(Glycodiazine,3,{A10BC01},M)
											(Bezafibrate,3,{C10AB02},M)
											(Salsalate,3,{N02BA06},M)
											(Antipyrine,3,"{N02BB51,N02BB01,N02BB71,S02DA03}",M)
											(Sulfamerazine,3,"{J01EE07,D06BA06,J01ED07,G01AE10}",M)
											(Sulfamethazine,3,"{J01EE05,J01EB03,G01AE10}",M)
											(Nilotinib,3,{L01XE08},M)
											(Pegaptanib,3,{S01LA03},M)
											(Vandetanib,3,{L01XE12},M)
											(Ramucirumab,3,{L01XC21},M)
											(Acetylcysteine,3,"{V03AB23,R05CB01,S01XA08}",M)
											(Sulodexide,3,{B01AB11},M)
											(Pazopanib,3,{L01XE11},M)
											(Apixaban,3,{B01AF02},M)
											(Bosutinib,3,{L01XE14},M)
											(Axitinib,3,{L01XE17},M)
											(Arbekacin,3,{J01GB12},M)
											(Sulfaphenazole,3,"{J01ED08,S01AB05,G01AE10}",M)
											(Dalteparin,3,{B01AB04},M)
											(Nepafenac,3,{S01BC10},M)
											(Plerixafor,3,{L03AX16},M)
											(Tinzaparin,3,{B01AB10},M)
											(Nadroparin,3,{B01AB06},M)
											(Triflusal,3,{B01AC18},M)
											(Tafluprost,3,{S01EE05},M)
											(Cabozantinib,3,{L01XE26},M)
											(Vemurafenib,3,{L01XE15},M)
											(Regorafenib,3,{L01XE21},M)
											(Ponatinib,3,{L01XE24},M)
											(Pomalidomide,3,{L04AX06},M)
											(Trametinib,3,{L01XE25},M)
											(Dabrafenib,3,{L01XE23},M)
											(Afatinib,3,{L01XE13},M)
											(Gemeprost,3,{G02AD03},M)
											(Lenvatinib,3,{L01XE29},M)
											(Nintedanib,3,{L01XE31},M)
											(Chlortetracycline,3,"{S01AA02,J01AA03,J01AA20,A01AB21,D06AA02}",M)
											(Glycerin,3,"{A06AG04,A06AX01}",M)
											(Selexipag,3,{B01AC27},M)
											("Fenofibric acid",3,{C10AB11},M)
											(Baclofen,4,{M03BX01},N)
											(Indinavir,4,{J05AE02},N)
											(Nevirapine,4,"{J05AG01,J05AR05,J05AR07}",N)
											(Clotrimazole,4,"{D01AC01,G01AF02,A01AB18}",N)
											("Tenofovir disoproxil",4,"{J05AR12,J05AR03,J05AR06,J05AF07,J05AR09,J05AR08,J05AR11}",N)
											(Zidovudine,4,"{J05AR01,J05AR05,J05AF01,J05AR04}",N)
											(Ritonavir,4,"{J05AR10,J05AX67,J05AE03,J05AX66}",N)
											(Piperazine,4,{P02CB01},N)
											(Ivermectin,4,"{P02CF01,D11AX22}",N)
											(Efavirenz,4,"{J05AR06,J05AG03,J05AR11}",N)
											(Stavudine,4,"{J05AF04,J05AR07}",N)
											(Amprenavir,4,{J05AE05},N)
											(Delavirdine,4,{J05AG02},N)
											(Lamivudine,4,"{J05AR02,J05AR13,J05AR12,J05AR01,J05AR05,J05AR04,J05AR07,J05AF05,J05AR16,J05AR11}",N)
											(Emtricitabine,4,"{J05AR03,J05AR19,J05AR18,J05AR17,J05AR06,J05AR09,J05AR08,J05AF09}",N)
											(Didanosine,4,{J05AF02},N)
											(Phenformin,4,"{A10BA01,A10BD01}",N)
											(Tipranavir,4,{J05AE09},N)
											(Zalcitabine,4,{J05AF03},N)
											(Probenecid,4,"{M04AB01,G01AE10}",N)
											(Abacavir,4,"{J05AR02,J05AR13,J05AR04,J05AF06}",N)
											(Atazanavir,4,"{J05AE08,J05AR15}",N)
											(Sulfinpyrazone,4,{M04AB02},N)
											(Chlormezanone,4,"{M03BB02,M03BB72,M03BB52}",N)
											(Rifaximin,4,"{A07AA11,D06AX11}",N)
											(Saquinavir,4,{J05AE01},N)
											(Darunavir,4,"{J05AR14,J05AE10,G01AE10}",N)
											(Hydralazine,4,"{C02DB02,C02LG02}",N)
											(Glisoxepide,4,{A10BB11},N)
											(Fosamprenavir,4,{J05AE07},N)
											(Josamycin,4,{J01FA07},N)
											(Lopinavir,4,{J05AR10},N)
											(Raltegravir,4,"{J05AX08,J05AR16}",N)
											(Rilpivirine,4,"{J05AR19,J05AG05,J05AR08}",N)
											(Dolutegravir,4,"{J05AR13,J05AX12}",N)
											(Elvitegravir,4,"{J05AR18,J05AR09,J05AX11}",N)
											("Tenofovir alafenamide",4,"{J05AR19,J05AR18,J05AR17}",N)
											(Sennosides,4,"{A06AB56,A06AB06}",N)
											(Lesinurad,4,{M04AB05},N)
											(Troleandomycin,4,{J01FA08},N)
											(Reserpine,5,"{C02LA51,C02AA52,C02LA71,C02LA01,C02AA02}",R)
											(Midodrine,5,{C01CA17},R)
											(Etomidate,5,{N01AX07},R)
											(Dihydroergotamine,5,"{N02CA01,N02CA51}",R)
											(Norepinephrine,5,{C01CA03},R)
											(Dipivefrin,5,{S01EA02},R)
											(Brimonidine,5,"{S01EA05,D11AX21}",R)
											(Clonidine,5,"{S01EA04,N02CX02,C02LC01,C02AC01,C02LC51}",R)
											(Metaraminol,5,{C01CA09},R)
											(Dexmedetomidine,5,{N05CM18},R)
											(Tizanidine,5,{M03BX02},R)
											(Methoxamine,5,{C01CA10},R)
											(Dobutamine,5,{C01CA07},R)
											(Ritodrine,5,{G02CA01},R)
											(Apraclonidine,5,{S01EA03},R)
											(Guanfacine,5,{C02AC02},R)
											(Deserpidine,5,"{C02AA05,C02LA03}",R)
											(Arbutamine,5,{C01CA22},R)
											("Arsenic trioxide",5,{L01XX27},R)
											(Ergonovine,5,{G02AB03},R)
											(Methamphetamine,5,{N06BA03},R)
											(Tetrabenazine,5,{N07XX06},R)
											(Celiprolol,5,{C07AB08},R)
											(Lofexidine,5,{N07BC04},R)
											(Droxidopa,5,{C01CA27},R)
											(Mepolizumab,5,{L04AC06},R)
											(Isometheptene,5,{A03AX10},R)
											(Mirabegron,5,{G04BD12},R)
											(Moxonidine,5,"{C02LC05,C02AC05}",R)
											(Vinblastine,6,{L01CA01},C)
											("Lutropin alfa",8,{G03GA07},L)
											(Gonadorelin,8,"{V04CM01,H01CA01}",L)
											(Nafarelin,8,{H01CA02},L)
											(Menotropins,9,{G03GA02},L)
											(Cetrorelix,9,{H01CC02},L)
											("Choriogonadotropin alfa",9,{G03GA08},L)
											(Ganirelix,9,{H01CC01},L)
											("Amyl Nitrite",11,{V03AB22},C)
											(Dextrothyroxine,13,{C10AX01},H)
											(Resorcinol,13,"{S01AX06,D10AX02}",H)
											("Sodium stibogluconate",21,{P01CB02},L)
											(Cinacalcet,23,{H05BX01},A)

## Sheet: DB 5.0.9 results
resolution	Repurposed drugs
2	Name	Modularity cluster	ATC_5.0.9	ATC_confirmed in 5.1.8
	Naloxone	0	V03AB15	N
	Torasemide	2	C03CA04	G
	Methazolamide	2	S01EC05	G
	Acetazolamide	2	S01EC01	G
	Dorzolamide	2	S01EC03	G
	Zonisamide	2	N03AX15	G
	Brinzolamide	2	S01EC04, S01EC54	G
	Quinethazone	2	C03BA02, C03BB02	G
	Mepolizumab	5	L04AC06	R

## Sheet: DB 5.1.8 resolution 2.0
community 0	community 1	community 2	community 3	community 4	community 5	community 6	community 7	community 8	community 9		Candidates for repurposing
Coagulation factor VIIa Recombinant Human	Lepirudin	Infliximab	Framycetin	Insulin human	Sulfanilamide	Peginterferon alfa-2a	Glucagon	Valsartan	Pamidronic acid		("Coagulation factor VIIa Recombinant Human",0,{B02BD08},N)
Pyridoxal phosphate	Cetuximab	Calcifediol	Amikacin	Insulin lispro	Sulfisoxazole	Interferon alfa-n1	Exenatide	Olmesartan	Zoledronic acid		("Pyridoxal phosphate",0,{A11HA06},N)
Glutamic acid	Bivalirudin	Ergocalciferol	Tobramycin	Insulin glargine	Sulfamethizole	Peginterferon alfa-2b	Liraglutide	Vinblastine	Alendronic acid		("Glutamic acid",0,{A09AB01},N)
Glycine	Alteplase	Cholecalciferol	Tetracycline	Insulin glulisine	Sulfacetamide	Interferon alfa-2a, Recombinant	Teduglutide	Losartan	Ibandronate		(Glycine,0,{B05CX03},N)
Fluvoxamine	Urokinase	Masoprocol	Spectinomycin	Insulin pork	Sulfapyridine	Interferon beta-1a	Albiglutide	Eprosartan	Clodronic acid		(Esmolol,0,{C07AB09},N)
Amphetamine	Reteplase	Troglitazone	Netilmicin	Mecasermin	Sulfacytine	Interferon beta-1b	Dulaglutide	Telmisartan	Risedronic acid		(Phentermine,0,{A08AA01},N)
Nicotine	Antihemophilic factor, human recombinant	Caffeine	Neomycin	Insulin detemir	Sulfamerazine	Interferon alfacon-1	Lixisenatide	Irbesartan	Etidronic acid		(Betaxolol,0,"{S01ED02,C07AB05,S01ED52}",N)
Cevimeline	Anistreplase	Sildenafil	Streptomycin	Insulin aspart	Sulfamethazine	Interferon alfa-2b	Semaglutide	Azilsartan medoxomil	Tiludronic acid		(Fluconazole,0,"{J01RA07,J02AC01,D01AC15}",N)
Esmolol	Tenecteplase	Adapalene	Kanamycin	Somatrem	Sulfaphenazole	Nylidrin					(Erythromycin,0,"{J01FA01,D10AF02,S01AA17,D10AF52}",N)
Phentermine	Menotropins	Pertuzumab	Maraviroc	Insulin degludec	Sulfameter						(Succinylcholine,0,{M03AB01},N)
Tramadol	Cetrorelix	Torasemide	Plerixafor	Mecasermin rinfabate	Acetyl sulfisoxazole						(Dofetilide,0,{C01BD04},N)
Betaxolol	Abciximab	Bethanidine	Chlortetracycline								(Reserpine,0,"{C02LA51,C02AA02,C02LA01,C02LA71,C02AA52}",N)
Fluconazole	Drotrecogin alfa	Enflurane	Omadacycline								(Trospium,0,"{A03DA06,G04BD09}",N)
Erythromycin	Gemtuzumab ozogamicin	Rilonacept	Plazomicin								(Midodrine,0,{C01CA17},N)
Succinylcholine	Eptifibatide	Aminosalicylic acid	Ibalizumab								(Oxyphenonium,0,"{A03AB53,A03AB03}",N)
Dofetilide	Rituximab	Milrinone									(Glimepiride,0,"{A10BD04,A10BB12,A10BD06}",N)
Reserpine	Muromonab	Oxiconazole									(Ranolazine,0,{C01EB18},N)
Trospium	Ibritumomab tiuxetan	Mesalazine									(Clotrimazole,0,"{D01AC01,A01AB18,G01AF02,G01AF20}",N)
Midodrine	Tositumomab	Terconazole									(Metoprolol,0,"{C07FB02,C07FX05,C07FX03,C07FB13,C07AB02,C07BB52,C07CB02,C07BB02}",N)
Citalopram	Streptokinase	Lymecycline									(Isradipine,0,{C08CA03},N)
Eletriptan	Alemtuzumab	Anagrelide									(Betazole,0,{V04CG02},N)
Oxyphenonium	Alefacept	Dicoumarol									(Amsacrine,0,{L01XX01},N)
Glimepiride	Choriogonadotropin alfa	Topiramate									(Disopyramide,0,{C01BA03},N)
Reboxetine	Antithymocyte immunoglobulin (rabbit)	Theophylline									(Clemastine,0,"{D04AA14,R06AA54,R06AA04}",N)
Butabarbital	Becaplermin	Travoprost									(Acarbose,0,"{A10BD17,A10BF01}",N)
Butalbital	Abarelix	Bexarotene									(Dapiprazole,0,{S01EX02},N)
Ranolazine	Natalizumab	Chlorthalidone									(Ibutilide,0,{C01BD05},N)
Benzatropine	Palivizumab	Valproic acid									(Ipratropium,0,"{R03BB01,R01AX03,R03AL01,R03AL02}",N)
Ziprasidone	Bevacizumab	Acetaminophen									(Atenolol,0,"{C07CB53,C07AB03,C07FB03,C07DB01,C07BB03,C07CB03}",N)
Methysergide	Ascorbic acid	Indomethacin									(Cetirizine,0,{R06AE07},N)
Cabergoline	Glutathione	Mefloquine									(Terfenadine,0,{R06AX12},N)
Phenytoin	Menadione	Meprobamate									(Alfuzosin,0,"{G04CA01,G04CA51}",N)
Clotrimazole	Pravastatin	Treprostinil									(Methylergometrine,0,"{G02AC01,G02AB01}",N)
Metoprolol	Ramipril	Digoxin									(Buclizine,0,"{R06AE51,R06AE01}",N)
Ropinirole	Flunisolide	Sorafenib									(Aminoglutethimide,0,{L02BG01},N)
Isradipine	Vidarabine	Rosiglitazone									(Doxylamine,0,"{R06AA09,R06AA59}",N)
Betazole	Pyrimethamine	Acetohexamide									(Norepinephrine,0,{C01CA03},N)
Amsacrine	Pantoprazole	Methocarbamol									(Thiethylperazine,0,{R06AD03},N)
Disopyramide	Moxifloxacin	Zolpidem									(Timolol,0,"{C07AA06,S01ED51,C07BA06,C07DA06,S01ED01}",N)
Lidocaine	Diflorasone	Carboprost tromethamine									(Palonosetron,0,"{A04AA55,A04AA05}",N)
Clemastine	Indinavir	Bendroflumethiazide									(Mexiletine,0,{C01BB02},N)
Acarbose	Lovastatin	Acitretin									(Amlodipine,0,"{C09XA54,C10BX07,C09BB03,C09BB04,C07FB07,C09DB06,C07FB12,C09DB05,C09XA53,C10BX03,C07FB13,C08CA01,C09BX04,C09BX03,C09DB04,C09DX03,C08GA02,C09DB07,C09DX06,C09BX01,C10BX11,C09DB02,C10BX09,C08CA51,C09DX01,C09DB09,C09DB01,C10BX14,C09BB07,C09DX07}",N)
Venlafaxine	Nevirapine	Nabumetone									(Oxyphencyclimine,0,"{A03AA01,A03CA03}",N)
Atomoxetine	Alclometasone	Ketorolac									(Phenylephrine,0,"{S01FB01,R01AB01,C01CA06,R01AA04,S01FB51,R01BA53,S01GA05,S01GA55,R01BA03}",N)
Etomidate	Cladribine	Tenoxicam									(Nimodipine,0,{C08CA06},N)
Morphine	Cefmenoxime	Lenalidomide									(Phenylpropanolamine,0,"{R01BA51,R01BA01}",N)
Ropivacaine	Medrysone	Celecoxib									(Nisoldipine,0,{C08CA07},N)
Bupivacaine	Diethylstilbestrol	Tolmetin									(Dexbrompheniramine,0,"{R06AB06,R06AB56}",N)
Dapiprazole	Conjugated estrogens	Acetyldigitoxin									(Hyoscyamine,0,"{A03BA03,A03CB31}",N)
Talbutal	Cefmetazole	Rofecoxib									(Triprolidine,0,{R06AX07},N)
Ibutilide	Argatroban	Alitretinoin									(Streptozocin,0,{L01AD04},N)
Pentobarbital	Liothyronine	Metolazone									(Cyproheptadine,0,{R06AX02},N)
Zolmitriptan	Amcinonide	Pentostatin									(Lansoprazole,0,"{A02BC03,A02BD02,A02BD07,A02BD09,A02BD10,A02BD03,A02BC53}",N)
Codeine	Raltitrexed	Piroxicam									(Dipivefrin,0,{S01EA02},N)
Dihydroergotamine	Etonogestrel	Benzthiazide									(Loratadine,0,{R06AX13},N)
Amitriptyline	Penciclovir	Fenoprofen									(Prazosin,0,"{C02LE01,C02CA01}",N)
Hydromorphone	Tenofovir disoproxil	Valdecoxib									(Quinine,0,"{M09AA72,P01BC01}",N)
Ipratropium	Flucloxacillin	Diclofenac									(Brimonidine,0,"{D11AX21,S01EA05}",N)
Methadone	Ertapenem	Oxytetracycline									(Sotalol,0,"{C07AA07,C07BA07,C07FX02}",N)
Olanzapine	Desogestrel	Sulindac									(Darifenacin,0,{G04BD10},N)
Atenolol	Vindesine	Cyclothiazide									(Cimetidine,0,"{A02BA51,A02BA01}",N)
Cetirizine	Gefitinib	Chloroquine									(Carteolol,0,"{S01ED55,S01ED05,C07AA15}",N)
Terfenadine	Piperacillin	Imatinib									(Lercanidipine,0,"{C09DB08,C09BB02,C08CA13}",N)
Protriptyline	Fluorometholone	Clofibrate									(Cisatracurium,0,{M03AC11},N)
Alfuzosin	Omeprazole	Latanoprost									(Propranolol,0,"{C07FX01,C07AA05,C07BA05}",N)
Trimethadione	Megestrol acetate	Dyphylline									(Atropine,0,"{S01FA01,A03CB03,A03BA01}",N)
Methylergometrine	Aztreonam	Chlorpropamide									(Fenfluramine,0,{A08AA02},N)
Buclizine	Sulfadiazine	Furosemide									(Mazindol,0,{A08AA05},N)
Aminoglutethimide	Grepafloxacin	Methazolamide									(Levocarnitine,0,{A16AA01},N)
Clozapine	Levonorgestrel	Diethylcarbamazine									(Nizatidine,0,{A02BA04},N)
Doxylamine	Cidofovir	Flurbiprofen									(Doxazosin,0,{C02CA04},N)
Norepinephrine	Dydrogesterone	Nateglinide									(Labetalol,0,"{C07BG01,C07CG01,C07AG01}",N)
Mirtazapine	Dexrazoxane	Etodolac									(Cisapride,0,{A03FA02},N)
Thiethylperazine	Valrubicin	Tretinoin									(Metaraminol,0,{C01CA09},N)
Timolol	Beclomethasone dipropionate	Alprostadil									(Bisoprolol,0,"{C07FX04,C07BB07,C07AB07,C09BX02,C09BX04,C07FB07}",N)
Trihexyphenidyl	Progesterone	Hydroflumethiazide									(Nicardipine,0,{C08CA04},N)
Palonosetron	Ampicillin	Mefenamic acid									(Astemizole,0,{R06AX11},N)
Mexiletine	Phenoxymethylpenicillin	Naproxen									(Adenosine,0,{C01EB10},N)
Amlodipine	Spironolactone	Sulfasalazine									(Mecamylamine,0,{C02BB01},N)
Tacrine	Famciclovir	Tazarotene									(Verapamil,0,"{C09BB10,C08DA51,C08DA01}",N)
Oxyphencyclimine	Cefpiramide	Pentoxifylline									(Epinephrine,0,"{A01AD01,R03AK01,B02BC09,C01CA24,S01EA01,R01AA14,R03AA01,S01EA51}",N)
Procyclidine	Lindane	Indapamide									(Pirenzepine,0,{A02BX03},N)
Phenylephrine	Trifluridine	Phenylbutazone									(Aprepitant,0,{A04AD12},N)
Sulpiride	Nitric Oxide	Meloxicam									(Tamoxifen,0,{L02BA01},N)
Profenamine	Ceftazidime	Acetazolamide									(Moricizine,0,{C01BG01},N)
Nimodipine	Cerivastatin	Tadalafil									(Phentolamine,0,"{V03AB36,C04AB01}",N)
Phenylpropanolamine	Gemcitabine	Diflunisal									(Tizanidine,0,{M03BX02},N)
Nisoldipine	Betamethasone	Vardenafil									(Nicergoline,0,{C04AE02},N)
Eszopiclone	Teniposide	Dorzolamide									(Tamsulosin,0,"{G04CA52,G04CA02,G01AE10,G04CA54,G04CA53}",N)
Dexbrompheniramine	Epirubicin	Suprofen									(Azatadine,0,{R06AX09},N)
Loxapine	Loracarbef	Sirolimus									(Methoxamine,0,{C01CA10},N)
Remoxipride	Levothyroxine	Chlorothiazide									("Homatropine methylbromide",0,"{A03CB04,A03BB06}",N)
Carbamoylcholine	Cefalotin	Bumetanide									(Rocuronium,0,{M03AC09},N)
Pramipexole	Enoxacin	Etacrynic acid									(Meclizine,0,"{R06AE55,R06AE05}",N)
Secobarbital	Erlotinib	Bimatoprost									(Carbinoxamine,0,{R06AA08},N)
Promazine	Raloxifene	Paricalcitol									(Epinastine,0,"{S01GX10,R06AX24}",N)
Methylphenidate	Dicloxacillin	Repaglinide									(Dolasetron,0,{A04AA04},N)
Hyoscyamine	Pefloxacin	Phenformin									(Olopatadine,0,"{S01GX09,R01AC08}",N)
Triprolidine	Fosinopril	Dinoprostone									(Clidinium,0,{A03CA02},N)
Streptozocin	Cyclophosphamide	Levosimendan									(Malathion,0,{P03AX03},N)
Prochlorperazine	Cefotaxime	Misoprostol									(Roxithromycin,0,{J01FA06},N)
Cyproheptadine	Zidovudine	Salicylic acid									(Propantheline,0,"{A03AB05,A03CA34}",N)
Lansoprazole	Phenindione	Meclofenamic acid									("Gadopentetic acid",0,{V08CA01},N)
Dipivefrin	Flutamide	Acetylsalicylic acid									(Tripelennamine,0,"{R06AC04,D04AA04}",N)
Droperidol	Ritonavir	Bromfenac									(Tolazoline,0,"{M02AX02,C04AB02}",N)
Meperidine	Dextrothyroxine	Dipyridamole									(Fenoldopam,0,{C01CA19},N)
Loratadine	Cisplatin	Oxaprozin									(Dicyclomine,0,{A03AA07},N)
Prazosin	Albendazole	Auranofin									(Proparacaine,0,{S01HA04},N)
Imipramine	Trandolapril	Hydrochlorothiazide									(Tropicamide,0,"{S01FA06,S01FA56}",N)
Quinine	Foscarnet	Tioconazole									(Orciprenaline,0,"{R03AB03,R03CB03,R03CB53}",N)
Fluoxetine	Cefdinir	Ketoprofen									(Brompheniramine,0,"{R06AB51,R06AB01}",N)
Methohexital	Ciprofloxacin	Balsalazide									(Loperamide,0,"{A07DA53,A07DA03}",N)
Duloxetine	Toremifene	Glyburide									(Dobutamine,0,{C01CA07},N)
Chlorpromazine	Vincristine	Minocycline									(Levamisole,0,{P02CE01},N)
Brimonidine	Benazepril	Trichlormethiazide									(Dacarbazine,0,{L01AX04},N)
Sotalol	Pyridostigmine	Methoxyflurane									(Pseudoephedrine,0,"{R01BA52,R01BA02}",N)
Buspirone	Desoximetasone	Probenecid									(Ranitidine,0,"{A02BA07,A02BA02}",N)
Mephenytoin	Azelaic acid	Fenofibrate									(Ritodrine,0,{G02CA01},N)
Darifenacin	Methotrexate	Thalidomide									(Terbutaline,0,"{R03CC53,R03CC03,R03AC03}",N)
Oxycodone	Cephalexin	Ibuprofen									(Granisetron,0,{A04AA02},N)
Cimetidine	Fondaparinux	Glipizide									(Oxybuprocaine,0,"{S01HA02,D04AB03}",N)
Haloperidol	Valaciclovir	Clonazepam									(Ethanol,0,"{V03AB16,V03AZ01,D08AX08}",N)
Triflupromazine	Enalapril	Dihydrotachysterol									(Methdilazine,0,{R06AD04},N)
Dextromethorphan	Medroxyprogesterone acetate	Deslanoside									(Ondansetron,0,{A04AA01},N)
Carteolol	Fluocinolone acetonide	Iloprost									(Quinidine,0,"{C01BA01,C01BA51,C01BA71}",N)
Cinchocaine	Ulobetasol	Ouabain									(Ketotifen,0,"{S01GX08,R06AX17}",N)
Lercanidipine	Monobenzone	Methyprylon									(Cyclobenzaprine,0,{M03BX08},N)
Nortriptyline	Nafcillin	Miconazole									(Phenoxybenzamine,0,{C04AX02},N)
Amoxapine	Ethionamide	Papaverine									(Famotidine,0,"{A02BA03,A02BA53}",N)
Lamotrigine	Rifabutin	Amiodarone									(Azacitidine,0,{L01BC07},N)
Hydroxyzine	Triamcinolone	Diazoxide									(Oxymetazoline,0,"{S01GA04,R01AB07,R01AA05}",N)
Carbamazepine	Oxandrolone	Tolbutamide									(Diethylpropion,0,{A08AA03},N)
Cisatracurium	Testosterone	Econazole									(Salmeterol,0,"{R03AK06,R03AK12,R03AC12}",N)
Cinnarizine	Efavirenz	Pioglitazone									(Methantheline,0,{A03AB07},N)
Propranolol	Clofarabine	Diclofenamide									(Hexafluronium,0,{M03AC05},N)
Atropine	Prednisone	Thiamylal									(Demecarium,0,{S01EB04},N)
Fenfluramine	Simvastatin	Bretylium									(Fexofenadine,0,{R06AX26},N)
Clonidine	Pemetrexed	Cilostazol									(Hydrocodone,0,{R05DA03},N)
Mazindol	Mebendazole	Desflurane									(Pindolol,0,"{C07CA03,C07AA03}",N)
Levocarnitine	Mitotane	Brinzolamide									(Apraclonidine,0,{S01EA03},N)
Nizatidine	Stavudine	Fomepizole									(Desloratadine,0,{R06AX27},N)
Lisuride	Estrone	Aminophylline									(Alosetron,0,{A03AE01},N)
Doxazosin	Flumethasone	Sevoflurane									(Azelastine,0,"{R06AX19,S01GX07,R01AC03}",N)
Ethosuximide	Sulfametopyrazine	Epoprostenol									(Cyclopentolate,0,"{S01FA54,S01FA04}",N)
Labetalol	Nilutamide	Gemfibrozil									(Physostigmine,0,"{S01EB05,V03AB19}",N)
Thiopental	Cefixime	Olsalazine									(Formoterol,0,"{R03AL09,R03AL05,R03AK09,R03AL10,R03AL11,R03AL07,R03AK08,R03AC13,R03AK07,R03AK11}",N)
Cisapride	Warfarin	Gliquidone									(Glycopyrronium,0,"{R03AL09,R03AL04,R03BB06,D11AA01,A03AB02,R03AL11,R03AL07,A03CA05,R03AL12}",N)
Metaraminol	Trovafloxacin	Dasatinib									(Dopamine,0,{C01CA04},N)
Butorphanol	Fludrocortisone	Posaconazole									(Exemestane,0,{L02BG06},N)
Bisoprolol	Moexipril	Sunitinib									(Salbutamol,0,"{R03AK04,R03AC02,R03CC02,R03AK13,R03AL02}",N)
Pentazocine	Daunorubicin	Lumiracoxib									(Edrophonium,0,{V04CX07},N)
Nicardipine	Eplerenone	Glucosamine									(Guanfacine,0,{C02AC02},N)
Fluphenazine	Amprenavir	Rolitetracycline									(Felodipine,0,"{C07FB02,C08CA02,C09BB05}",N)
Dexmedetomidine	Delavirdine	Oxtriphylline									(Amlexanox,0,"{A01AD07,R03DX01}",N)
Astemizole	Lamivudine	Polythiazide									(Ketoconazole,0,"{G01AF11,G01AF20,J02AB02,D01AC08}",N)
Adenosine	Oxacillin	Quinethazone									(Procainamide,0,{C01BA02},N)
Dyclonine	Norethisterone	Glymidine									(Tolterodine,0,{G04BD07},N)
Dextropropoxyphene	Lisinopril	Bezafibrate									(Nitrendipine,0,"{C08CA08,C09BB06}",N)
Trazodone	Esomeprazole	Digitoxin									(Tocainide,0,{C01BB03},N)
Mecamylamine	Hetacillin	Salsalate									(Echothiophate,0,{S01EB03},N)
Verapamil	Hydrocortisone	Amrinone									(Oxybutynin,0,{G04BD04},N)
Epinephrine	Deferoxamine	Antipyrine									(Isoprenaline,0,"{C01CA02,R03AK02,R03AB02,R03CB01,R03CB51}",N)
Sumatriptan	Hexachlorophene	Alfacalcidol									(Promethazine,0,"{R06AD52,D04AA10,V03AB05,R06AD02}",N)
Pirenzepine	Meropenem	Glutethimide									(Diphenhydramine,0,"{D04AA32,R06AA02,D04AA33,R06AA52}",N)
Aprepitant	Irinotecan	Everolimus									(Tegaserod,0,{A06AX06},N)
Galantamine	Etoposide	Tiaprofenic acid									(Diphenoxylate,0,{A07DA01},N)
Tamoxifen	Tirofiban	Hydroxychloroquine									(Emedastine,0,{S01GX06},N)
Thioridazine	Estradiol	Etoricoxib									(Deserpidine,0,"{C02LA03,C02AA05}",N)
Moricizine	Acyclovir	Roflumilast									(Flucytosine,0,"{J02AX01,D01AE21}",N)
Phentolamine	Perindopril	Rutin									(Arbutamine,0,{C01CA22},N)
Ergotamine	Ribavirin	Flufenamic acid									(Sibutramine,0,{A08AA10},N)
Tizanidine	Rosoxacin	Piretanide									(Levocabastine,0,"{R01AC02,S01GX02}",N)
Nicergoline	Cinoxacin	Oxyphenbutazone									(Chlorpheniramine,0,"{R06AB54,R06AB04}",N)
Naltrexone	Cefaclor	Hexamidine									(Nifedipine,0,"{C08CA55,C08GA01,C08CA05,C07FB03}",N)
Tamsulosin	Mifepristone	Dequalinium									(Doxacurium,0,{M03AC07},N)
Sufentanil	Clocortolone	Nimesulide									(Carvedilol,0,"{C07AG02,C07FX06}",N)
Apomorphine	Flurandrenolide	Metamizole									(Sulfinpyrazone,0,{M04AB02},N)
Paroxetine	Prednisolone	Prenylamine									(Diphenylpyraline,0,"{R06AA57,R06AA07}",N)
Azatadine	Emtricitabine	Nilotinib									(Flavoxate,0,{G04BD02},N)
Procaine	Quinapril	Enoximone									(Sertaconazole,0,"{G01AF19,G01AF20,D01AC14}",N)
Methoxamine	Clomifene	Clevidipine									(Terazosin,0,{G04CA03},N)
Homatropine methylbromide	Dienestrol	Crofelemer									(Itraconazole,0,{J02AC02},N)
Trimipramine	Rimexolone	Crisaborole									(Cyclizine,0,"{R06AE03,R06AE53}",N)
Rocuronium	Didanosine	Cobimetinib									(Chlormezanone,0,"{M03BB02,M03BB72,M03BB52}",N)
Risperidone	Zalcitabine	Vandetanib									(Propafenone,0,{C01BC03},N)
Meclizine	Ceforanide	Romiplostim									(Domperidone,0,{A03FA03},N)
Riluzole	Tipranavir	Telaprevir									(Dexfenfluramine,0,{A08AA04},N)
Modafinil	Phenprocoumon	Ramucirumab									(Acebutolol,0,"{C07AB04,C07BB04}",N)
Scopolamine	Fulvestrant	Abiraterone									(Flecainide,0,{C01BC04},N)
Carbinoxamine	Mezlocillin	Olaratumab									(Tubocurarine,0,{M03AA02},N)
Prilocaine	Isoniazid	Acetylcysteine									(Nadolol,0,"{C07BA12,C07AA12}",N)
Epinastine	Norgestimate	Canakinumab									(Flumazenil,0,{V03AB25},N)
Tranylcypromine	Methylprednisolone	Romidepsin									(Levobunolol,0,{S01ED03},N)
Isoflurane	Ethinylestradiol	Eltrombopag									(Metipranolol,0,"{S01ED54,C07BA68,S01ED04}",N)
Ethotoin	Lomefloxacin	Avanafil									(Anastrozole,0,{L02BG03},N)
Dolasetron	Doxorubicin	Udenafil									(Halofantrine,0,{P01BX01},N)
Olopatadine	Cyclacillin	Temsirolimus									(Mivacurium,0,{M03AC10},N)
Clidinium	Ganciclovir	Pazopanib									(Encainide,0,{C01BC08},N)
Malathion	Hydroxyurea	Bosutinib									(Paclitaxel,0,{L01CD01},N)
Propiomazine	Phylloquinone	Axitinib									(Metoclopramide,0,{A03FA01},N)
Roxithromycin	Mycophenolic acid	Lornoxicam									(Bromodiphenhydramine,0,{R06AA01},N)
Phenelzine	Topotecan	Aceclofenac									(Bepridil,0,{C08EA02},N)
Propantheline	Gatifloxacin	Triflusal									(Alimemazine,0,{R06AD01},N)
Gadopentetic acid	Rifampicin	Nepafenac									(Ergometrine,0,{G02AB03},N)
Tripelennamine	Fluocinonide	Parecoxib									(Hydralazine,0,"{C02DB02,C02LG02}",N)
Primidone	Abacavir	Tafluprost									(Decitabine,0,{L01BC08},N)
Tolazoline	Benzylpenicillin	Crizotinib									(Fenoterol,0,"{R03CC04,R03AL01,G02CA03,R03AC04}",N)
Fenoldopam	Norfloxacin	Boceprevir									(Pirbuterol,0,"{R03CC07,R03AC08}",N)
Alfentanil	Azlocillin	Cabozantinib									(Practolol,0,{C07AB01},N)
Dicyclomine	Melatonin	Ruxolitinib									(Pancuronium,0,{M03AC01},N)
Minaprine	Cefditoren	Vemurafenib									(Pipecuronium,0,{M03AC06},N)
Proparacaine	Atazanavir	Perampanel									(Vecuronium,0,{M03AC03},N)
Tropicamide	Fludarabine	Tofacitinib									(Penbutolol,0,"{C07CA23,C07AA23}",N)
Biperiden	Perhexiline	Regorafenib									(Ephedrine,0,"{S01FB02,R01AB05,C01CA26,R03CA02,A08AA56,R01AA03}",N)
Fentanyl	Atorvastatin	Ponatinib									(Procaterol,0,"{R03CC08,R03AC16}",N)
Orciprenaline	Fluvastatin	Pomalidomide									(Yohimbine,0,{G04BE04},N)
Propofol	Leflunomide	Afatinib									(Clenbuterol,0,"{R03CC13,R03AC14,R03CC63}",N)
Trifluoperazine	Rosuvastatin	Gemeprost									(Tiotropium,0,"{R03AL06,R03BB04,R03BB54,R03AL10}",N)
Brompheniramine	Capecitabine	Ibrutinib									(Ajmaline,0,{C01BA05},N)
Loperamide	Heparin	Idelalisib									(Oxprenolol,0,"{C07BA02,C07AA02,C07CA02}",N)
Dobutamine	Cefuroxime	Cannabidiol									("Ursodeoxycholic acid",0,{A05AA02},N)
Donepezil	Atovaquone	Ciprofibrate									(Solifenacin,0,"{G04BD08,G04CA53}",N)
Nalbuphine	Phenacemide	Palbociclib									(Probucol,0,{C10AX02},N)
Levamisole	Dutasteride	Lenvatinib									(Alverine,0,"{A03AX08,A03AX58}",N)
Methylphenobarbital	Bicalutamide	Nintedanib									(Phenindamine,0,{R06AX04},N)
Perphenazine	Rabeprazole	Dexibuprofen									(Pheniramine,0,"{R06AB05,D04AA16}",N)
Dacarbazine	Prednicarbate	Dexketoprofen									(Isopropamide,0,"{A03CA01,A03AB09}",N)
Pseudoephedrine	Proguanil	Tolfenamic acid									(Pargyline,0,"{C02LL01,C02KC01}",N)
Ranitidine	Arsenic trioxide	Paritaprevir									("Cholic Acid",0,{A05AA03},N)
Ritodrine	Levofloxacin	Osimertinib									(Acetylcholine,0,{S01EB09},N)
Terbutaline	Cefapirin	Glycerin									("Deoxycholic acid",0,{D11AX24},N)
Flupentixol	Cefadroxil	Sodium sulfate									(Carbocisteine,0,{R05CB03},N)
Granisetron	Sulfoxone	Phenyl salicylate									(Bifonazole,0,"{D01AC10,D01AC60}",N)
Oxybuprocaine	Cloxacillin	Castor oil									(Clofedanol,0,{R05DB10},N)
Ethanol	Cefprozil	Selexipag									(Cyclandelate,0,{C04AX01},N)
Remifentanil	Gemifloxacin	Alectinib									(Mepenzolate,0,{A03AB12},N)
Methdilazine	Trimetrexate	Latanoprostene bunod									(Celiprolol,0,{C07AB08},N)
Ondansetron	Ofloxacin	Acalabrutinib									(Dronedarone,0,{C01BD07},N)
Cocaine	Idarubicin	Encorafenib									(Nebivolol,0,"{C07FB12,C09DX05,C07BB12,C07AB12}",N)
Quinidine	Podofilox	Baricitinib									(Lorcaserin,0,{A08AA11},N)
Zonisamide	Rescinnamine	Neratinib									(Flibanserin,0,{G02CX02},N)
Anileridine	Ifosfamide	Dacomitinib									(Indacaterol,0,"{R03AC18,R03AL04,R03AL12,R03AK14}",N)
Amantadine	Fluoxymesterone	Binimetinib									(Histamine,0,"{L03AX14,V04CG03}",N)
Almotriptan	Ciclopirox	Entrectinib									(Noscapine,0,{R05DA07},N)
Ketotifen	Estramustine	Diacerein									(Silodosin,0,{G04CA04},N)
Buprenorphine	Captopril	Avatrombopag									(Regadenoson,0,{C01EB21},N)
Cyclobenzaprine	Rifapentine	Abemaciclib									(Droxidopa,0,{C01CA27},N)
Phenoxybenzamine	Mitoxantrone	Fostamatinib									(Alvimopan,0,{A06AH02},N)
Famotidine	Sparfloxacin	Alpelisib									(Prucalopride,0,{A06AX05},N)
Azacitidine	Clarithromycin	Voxilaprevir									(Mepyramine,0,"{D04AA02,R06AC01}",N)
Mesoridazine	Ceftriaxone	Lorlatinib									(Xylometazoline,0,"{R01AB06,R01AA07,S01GA53,S01GA03}",N)
Maprotiline	Finasteride	Gilteritinib									(Fesoterodine,0,{G04BD11},N)
Oxymetazoline	Rifaximin	Brigatinib									(Isometheptene,0,{A03AX10},N)
Diethylpropion	Budesonide	Eravacycline									(Methacholine,0,{V04CX03},N)
Salmeterol	Enoxaparin	Copanlisib									(Naphazoline,0,"{R01AB02,S01GA01,S01GA51,R01AA08}",N)
Methantheline	Saquinavir	Fedratinib									(Nilvadipine,0,{C08CA10},N)
Hexafluronium	Dexamethasone	Dinoprost									(Drotaverine,0,{A03AD02},N)
Demecarium	Docetaxel	Trifarotene									(Tetryzoline,0,"{S01GA02,S01GA52,R01AB03,R01AA06}",N)
Felbamate	Lapatinib	Lusutrombopag									(Alcaftadine,0,{S01GX11},N)
Fexofenadine	Desonide	Alclofenac									(Hexocyclium,0,{A03AB10},N)
Naratriptan	Sitagliptin	Bufexamac									(Methylnaltrexone,0,{A06AH01},N)
Rizatriptan	Darunavir	Bendazac									(Antazoline,0,"{R06AX05,R01AC04}",N)
Hydrocodone	Ranibizumab	Acemetacin									(Dimetindene,0,"{R06AB03,D04AA13}",N)
Pindolol	Nelarabine	Fenofibric acid									(Mirabegron,0,{G04BD12},N)
Mepivacaine	Sulfadoxine	Choline salicylate									(Aclidinium,0,"{R03BB05,R03AL05}",N)
Zaleplon	Fosamprenavir	Larotrectinib									(Luliconazole,0,{D01AC18},N)
Apraclonidine	Cefamandole	Brolucizumab									(Chlorcyclizine,0,{R06AE04},N)
Desloratadine	Cefazolin	Upadacitinib									(Indoramin,0,{C02CA02},N)
Alosetron	Cefonicid										(Miltefosine,0,{P01CX04},N)
Azelastine	Cefoperazone										(Efinaconazole,0,{D01AC19},N)
Cyclopentolate	Cefotetan										(Naloxegol,0,{A06AH03},N)
Physostigmine	Cefoxitin										(Umeclidinium,0,"{R03AL08,R03AL03,R03BB07}",N)
Formoterol	Ceftizoxime										(Olodaterol,0,"{R03AL06,R03AC19}",N)
Glycopyrronium	Cefradine										(Vilanterol,0,"{R03AL08,R03AK10,R03AL03}",N)
Dopamine	Cilazapril										(Trimebutine,0,{A03AA05},N)
Rivastigmine	Spirapril										(Quinagolide,0,{G02CB04},N)
Exemestane	Drospirenone										(Pholcodine,0,{R05DA08},N)
Gabapentin	Danazol										("Methylene blue",0,"{V03AB17,V04CG05}",N)
Frovatriptan	Ciclesonide										(Moxonidine,0,"{C02AC05,C02LC05}",N)
Salbutamol	Cefepime										(Eluxadoline,0,{A07DA06},N)
Levobupivacaine	Ceftibuten										(Rolapitant,0,{A04AD14},N)
Edrophonium	Cefpodoxime										(Butylscopolamine,0,"{A03DB04,A03BB01}",N)
Guanfacine	Acenocoumarol										(Acrivastine,0,{R06AX18},N)
Bethanechol	Almitrine										(Homatropine,0,{S01FA05},N)
Felodipine	Phenazopyridine										(Pentoxyverine,0,{R05DB05},N)
Amlexanox	Iron										(Thonzylamine,0,"{D04AA01,R06AC06,R01AC06}",N)
Ketoconazole	Zinc										(Lesinurad,0,{M04AB05},N)
Procainamide	Imipenem										(Bilastine,0,{R06AX29},N)
Tolterodine	Lopinavir										(Rilmenidine,0,{C02AC06},N)
Selegiline	Meticillin										(Rupatadine,0,{R06AX28},N)
Memantine	Pivampicillin										(Isavuconazole,0,{J02AC05},N)
Nitrendipine	Pivmecillinam										(Naldemedine,0,{A06AH05},N)
Tocainide	Tazobactam										(Tropisetron,0,{A04AA03},N)
Echothiophate	Ticarcillin										(Propiverine,0,{G04BD06},N)
Oxybutynin	Lincomycin										("Fluciclovine (18F)",0,{V09IX12},N)
Acetophenazine	Prasterone										(Troleandomycin,0,{J01FA08},N)
Isoprenaline	Vorinostat										(Tyrothricin,0,"{S01AA05,R02AB02,D06AX08}",N)
Promethazine	Nicotinamide										(Metergoline,0,{G02CB05},N)
Diphenhydramine	Pidolic acid										(Diphemanil,0,"{A03CA08,A03AB15}",N)
Tegaserod	Phenol										(Xamoterol,0,{C01CX07},N)
Vigabatrin	Brivudine										(Netarsudil,0,"{S01EE51,S01EX05}",N)
Diphenoxylate	Ribostamycin										(Lepirudin,1,{B01AE02},J)
Emedastine	Propanoic acid										(Cetuximab,1,{L01XC06},J)
Pilocarpine	Benzoic acid										(Bivalirudin,1,{B01AE06},J)
Benzocaine	Citric acid										(Alteplase,1,"{B01AD02,S01XA13}",J)
Deserpidine	Lactic acid										(Urokinase,1,{B01AD04},J)
Flucytosine	Latamoxef										(Reteplase,1,{B01AD07},J)
Pimozide	Estriol										("Antihemophilic factor, human recombinant",1,{B02BD02},J)
Arbutamine	Phenolphthalein										(Anistreplase,1,{B01AD03},J)
Sibutramine	Cyproterone acetate										(Tenecteplase,1,{B01AD11},J)
Levocabastine	Vildagliptin										(Menotropins,1,{G03GA02},J)
Chlorpheniramine	Ximelagatran										(Cetrorelix,1,{H01CC02},J)
Nifedipine	Permethrin										(Abciximab,1,{B01AC13},J)
Ambenonium	Ancrod										("Drotrecogin alfa",1,{B01AD10},J)
Doxacurium	Ecallantide										("Gemtuzumab ozogamicin",1,{L01XC05},J)
Carvedilol	Dexlansoprazole										(Eptifibatide,1,{B01AC16},J)
Sulfinpyrazone	Sodium stibogluconate										(Rituximab,1,{L01XC02},J)
Doxepin	Caplacizumab										(Muromonab,1,{L04AA02},J)
Diphenylpyraline	Sulfathiazole										("Ibritumomab tiuxetan",1,{V10XX02},J)
Flavoxate	Lasofoxifene										(Tositumomab,1,{V10XA53},J)
Nefazodone	Alogliptin										(Streptokinase,1,"{B01AD01,B06AA55}",J)
Desipramine	Sulodexide										(Alemtuzumab,1,{L04AA34},J)
Sertaconazole	Simeprevir										(Alefacept,1,{L04AA15},J)
Bupropion	Saxagliptin										("Choriogonadotropin alfa",1,{G03GA08},J)
Halothane	Bazedoxifene										("Antithymocyte immunoglobulin (rabbit)",1,{L04AA04},J)
Chloroprocaine	Human C1-esterase inhibitor										(Becaplermin,1,"{D03AX06,A01AD08}",J)
Terazosin	Apixaban										(Abarelix,1,{L02BX01},J)
Itraconazole	Ofatumumab										(Natalizumab,1,{L04AA23},J)
Moclobemide	Aprotinin										(Bevacizumab,1,{L01XC07},J)
Orphenadrine	Dabigatran etexilate										("Ascorbic acid",1,"{G01AD03,A11GA01,A11GB01,S01XA15}",J)
Phenobarbital	Degarelix										(Glutathione,1,{V03AB32},J)
Escitalopram	Methyltestosterone										(Menadione,1,{B02BA02},J)
Cyclizine	Norelgestromin										(Pravastatin,1,"{C10AA03,C10BA03,C10BX02}",J)
Chlormezanone	Stanozolol										(Ramipril,1,"{C09BX03,C10BX04,C10BX17,C09BB07,C10BX06,C09BB05,C09BA05,C09AA05}",J)
Propafenone	Buserelin										(Flunisolide,1,"{R01AD04,R03BA03}",J)
Naloxone	Glycine betaine										(Pyrimethamine,1,"{P01BD01,P01BD51,P01BF04}",J)
Domperidone	Cabazitaxel										(Pantoprazole,1,"{A02BD04,A02BD11,A02BC02}",J)
Pergolide	Chenodeoxycholic acid										(Diflorasone,1,{D07AC10},J)
Dexfenfluramine	Dalteparin										(Lovastatin,1,"{C10AA02,C10BA01}",J)
Acebutolol	Difluprednate										(Alclometasone,1,"{D07AB10,S01BA10}",J)
Flecainide	Dimercaprol										(Cladribine,1,"{L04AA40,L01BB04}",J)
Zopiclone	Ganirelix										(Medrysone,1,{S01BA08},J)
Tubocurarine	Pralatrexate										(Diethylstilbestrol,1,"{L02AA04,L02AA01,G03CC05,G03CB02}",J)
Bromocriptine	Raltegravir										("Conjugated estrogens",1,"{G03CA57,G03CC07}",J)
Levetiracetam	Phenylbutyric acid										(Argatroban,1,{B01AE03},J)
Nadolol	Tinzaparin										(Liothyronine,1,"{H03AA03,H03AA02}",J)
Flumazenil	Triclosan										(Amcinonide,1,{D07AC11},J)
Dezocine	Nadroparin										(Raltitrexed,1,{L01BA03},J)
Levobunolol	Hyaluronic acid										(Etonogestrel,1,{G03AC08},J)
Metipranolol	Pitavastatin										(Desogestrel,1,"{G03AC09,G03FB10,G03AB05,G03AA09}",J)
Anastrozole	Rilpivirine										(Vindesine,1,{L01CA03},J)
Halofantrine	Ulipristal										(Gefitinib,1,{L01XE02},J)
Ketamine	Fingolimod										(Fluorometholone,1,"{D07XB04,D07AB06,S01BA07,S01BB03,C05AA06,D07CB03,S01CB05,S01CA07,D10AA01}",J)
Quetiapine	Eribulin										(Omeprazole,1,"{A02BC01,A02BD05,A02BD01}",J)
Mivacurium	Teriflunomide										("Megestrol acetate",1,"{G03FB04,G03DB02,G03FA08,G03AC05,L02AB01,G03AA04,G03AB01}",J)
Levacetylmethadol	Linagliptin										(Levonorgestrel,1,"{G03AB03,G03AD01,G03AC03,G03FB09,G03AA07,G03FA11}",J)
Encainide	Aflibercept										(Dydrogesterone,1,"{G03FA14,G03DB01,G03FB08}",J)
Paclitaxel	Ocriplasmin										(Dexrazoxane,1,{V03AF02},J)
Metoclopramide	Fluticasone furoate										(Valrubicin,1,{L01DB09},J)
Levodopa	Dolutegravir										("Beclomethasone dipropionate",1,"{D07CC04,R03AL09,R03BA01,D07AC15,R03AK08,R03AK13,R01AD01,A07EA07}",J)
Bromodiphenhydramine	Obinutuzumab										(Progesterone,1,"{G03FA04,G03DA04}",J)
Aripiprazole	Diosmin										(Spironolactone,1,{C03DA01},J)
Chlorprothixene	Aliskiren										(Lindane,1,{P03AB02},J)
Clomipramine	Vedolizumab										(Trifluridine,1,"{L01BC59,S01AD02}",J)
Bepridil	Edoxaban										("Nitric Oxide",1,{R07AX01},J)
Alimemazine	Tixocortol										(Cerivastatin,1,{C10AA06},J)
Isocarboxazid	Difluocortolone										(Gemcitabine,1,{L01BC05},J)
Ergometrine	Elvitegravir										(Betamethasone,1,"{R01AD06,D07BC01,S01BA06,S01BB04,S01CB04,H02AB01,C05AA05,S03CA06,D07XC01,D07AC01,A07EA04,S02BA07,R03BA04,S03BA03,S01CA05,D07CC01}",J)
Hydralazine	Dienogest										(Teniposide,1,{L01CB02},J)
Lisdexamfetamine	Florbetaben (18F)										(Epirubicin,1,{L01DB03},J)
Decitabine	Florbetapir (18F)										(Levothyroxine,1,{H03AA01},J)
Paliperidone	Flutemetamol (18F)										(Erlotinib,1,{L01XE03},J)
Varenicline	Conestat alfa										(Raloxifene,1,{G03XC01},J)
Fenoterol	Tegafur										(Fosinopril,1,"{C09BA09,C09AA09}",J)
Pirbuterol	Tenofovir alafenamide										(Cyclophosphamide,1,{L01AA01},J)
Practolol	Chondroitin sulfate										(Phenindione,1,{B01AA02},J)
Fosphenytoin	Catridecacog										(Flutamide,1,{L02BB01},J)
Pancuronium	Polyestradiol phosphate										(Dextrothyroxine,1,{C10AX01},J)
Pipecuronium	Norethynodrel										(Cisplatin,1,{L01XA01},J)
Vecuronium	Norgestrel										(Albendazole,1,{P02CA03},J)
Amobarbital	Hydroquinone										(Trandolapril,1,"{C09AA10,C09BB10}",J)
Butobarbital	Necitumumab										(Toremifene,1,{L02BA02},J)
Penbutolol	Resorcinol										(Vincristine,1,{L01CA02},J)
Ephedrine	Hexylresorcinol										(Benazepril,1,"{C09BA07,C09AA07}",J)
Procaterol	Thrombin										(Pyridostigmine,1,{N07AA02},J)
Rasagiline	Chlorobutanol										(Desoximetasone,1,"{D07AC03,D07XC02}",J)
Ginkgo biloba	Venetoclax										("Azelaic acid",1,{D10AX03},J)
Yohimbine	Asunaprevir										(Methotrexate,1,"{L04AX03,L01BA01}",J)
Neostigmine	Gestrinone										(Fondaparinux,1,{B01AX05},J)
Methotrimeprazine	Vinflunine										(Enalapril,1,"{C09BA02,C09BB06,C09BB02,C09AA02}",J)
Clenbuterol	Nifurtimox										("Medroxyprogesterone acetate",1,"{G03DA02,L02AB02,G03AC06}",J)
Tiotropium	Apalutamide										("Fluocinolone acetonide",1,"{S01CA10,D07BC02,S02BA08,C05AA10,S01BA15,D07AC04,S02CA05,D07CC02}",J)
Ajmaline	Deflazacort										(Ulobetasol,1,{D07AC21},J)
Diamorphine	Delafloxacin										(Monobenzone,1,{D11AX13},J)
Dextroamphetamine	Elagolix										(Triamcinolone,1,"{D07AB09,R01AD11,R03BA06,D07BB03,A01AC01,H02AB08,D07CB01,S01BA05,D07XB02,S02CA04,C05AA12}",J)
Metamfetamine	Tecovirimat										(Oxandrolone,1,{A14AA08},J)
Oxprenolol	Vaborbactam										(Testosterone,1,"{G03BA03,G03EA02}",J)
Ursodeoxycholic acid	Doravirine										(Clofarabine,1,{L01BB06},J)
Solifenacin	Betrixaban										(Prednisone,1,"{A07EA03,H02AB07}",J)
Probucol	Siponimod										(Simvastatin,1,"{A10BH51,C10AA01,C10BX04,C10BA02,C10BX01,C10BA04}",J)
Periciazine	Ozenoxacin										(Pemetrexed,1,{L01BA04},J)
Alverine	Darolutamide										(Mebendazole,1,"{P02CA51,P02CA01}",J)
Molindone	Silver										(Mitotane,1,{L01XX23},J)
Phenindamine	Clobetasone										(Estrone,1,"{G03CC04,G03CA07}",J)
Pheniramine	Zofenopril										(Flumethasone,1,"{D07AB03,D07BB01,S02CA02,D07CB05,D07XB01}",J)
Pipotiazine	Antihemophilic factor human										(Nilutamide,1,{L02BB02},J)
Thiothixene	Edoxudine										(Warfarin,1,{B01AA03},J)
Zuclopenthixol	Fluticasone										(Fludrocortisone,1,"{S02CA07,S01CA06,H02AA02,S03CA05}",J)
Isopropamide	Glecaprevir										(Moexipril,1,"{C09AA13,C09BA13}",J)
Pargyline	Emicizumab										(Daunorubicin,1,"{L01DB02,L01XY01}",J)
Cholic Acid	Patent Blue										(Eplerenone,1,{C03DA04},J)
Acetylcholine	Zinc acetate										(Norethisterone,1,"{G03AA05,G03DC02,G03AB04,G03AC01,G03FA01,G03FB05}",J)
Deoxycholic acid	Ferrous gluconate										(Lisinopril,1,"{C09BA03,C10BX07,C09AA03,C09BB03}",J)
Carbocisteine	Ferrous succinate										(Esomeprazole,1,"{A02BD06,A02BC05,M01AE52}",J)
Bifonazole	Ferrous ascorbate										(Hydrocortisone,1,"{S01CB03,A01AC03,S01BA02,S01CA03,D07AA02,S01BB01,D07XA01,D07BA04,S02CA03,A07EA02,S02BA01,R01AD60,H02AB09,D07CA01,S03CA04,C05AA01}",J)
Nialamide	Ferrous fumarate										(Deferoxamine,1,{V03AC01},J)
Nomifensine	Potassium acetate										(Hexachlorophene,1,{D08AE01},J)
Zimelidine	Ferrous glycine sulfate										(Irinotecan,1,{L01XX19},J)
Clofedanol	Mometasone furoate										(Etoposide,1,{L01CB01},J)
Cyclandelate	Aluminium phosphate										(Tirofiban,1,{B01AC17},J)
Flunarizine	Zinc chloride										(Estradiol,1,"{G03FA16,G03FA06,G03FA09,G03FA14,G03CA53,G03FA12,G03FB12,G03FB03,G03FA15,G03FB02,G03FB10,G03FA10,G03EA01,G03FA04,G03FB11,G03FA01,G03FB09,G03FB08,G03EA03,G03AA14,G03AB08,G03FB01,G03FA03,G03FA08,G03FB06,G03EA02,G03FA11,G03AA17,G03FB07,G03FA17,G03FA07,G03FA02,G03HB01,G03FB04,G03FA13,G02BB01,G03CA03,G03FA05,G03FB05}",J)
Fluspirilene	Hydrocortisone butyrate										(Perindopril,1,"{C09BX01,C09BA04,C10BX11,C10BX13,C09AA04,C09BX02,C10BX12,C09BB04,C10BX15,C10BX14,C09BX04}",J)
Mepenzolate	Hydrocortisone probutate										(Mifepristone,1,"{G03XB01,G03XB51}",J)
Tetrabenazine	Zinc sulfate, unspecified form										(Clocortolone,1,{D07AB21},J)
Celiprolol	Andexanet alfa										(Flurandrenolide,1,"{D07CC03,D07AC07}",J)
Dronedarone	Lanadelumab										(Prednisolone,1,"{D07AA03,S01CA02,D07XA02,A01AC54,R01AD02,S01BB02,R01AD52,S01CB02,V03AB05,S03BA02,D07BA01,D07CA03,S01BA04,S02BA03,A07EA01,H02AB06,S02CA01,C05AA04,S03CA02}",J)
Nebivolol	Crizanlizumab										(Quinapril,1,"{C09AA06,C09BA06}",J)
Lorcaserin											(Clomifene,1,{G03GB02},J)
Milnacipran											(Dienestrol,1,"{G03CB01,G03CC02}",J)
Flibanserin											(Rimexolone,1,"{H02AB12,S01BA13}",J)
Iloperidone											(Phenprocoumon,1,{B01AA04},J)
Lofexidine											(Fulvestrant,1,{L02BA03},J)
Indacaterol											(Norgestimate,1,"{G03AA11,G03FA13,G03AB09}",J)
Methsuximide											(Methylprednisolone,1,"{D10AA02,H02AB04,H02BX01,D07CA02,S01CA08,D07AA01}",J)
Rotigotine											(Ethinylestradiol,1,"{G03AA15,G03AA11,L02AA03,G03AA12,G03AA16,G03AB02,G03CA01,G03AA03,G03AA10,G03AB04,G03AB01,G03AB07,G03AA13,G03AA06,G03AA08,G03AA02,G03AA04,G03AA09,G03AB09,G03AA07,G03AB03,G03AA05,G03AB05,G03AB06,G03AA01}",J)
Pimavanserin											(Doxorubicin,1,{L01DB01},J)
Histamine											(Hydroxyurea,1,{L01XX05},J)
Cariprazine											(Phylloquinone,1,{B02BA01},J)
Sertindole											("Mycophenolic acid",1,{L04AA06},J)
Mianserin											(Topotecan,1,{L01XX17},J)
Pizotifen											(Fluocinonide,1,"{C05AA11,D07AC08,D07CC05}",J)
Noscapine											(Melatonin,1,{N05CH01},J)
Lacosamide											(Fludarabine,1,{L01BB05},J)
Tapentadol											(Perhexiline,1,{C08EX02},J)
Silodosin											(Atorvastatin,1,"{C10BX15,C10AA05,C10BX03,C10BA05,C10BX11,C10BX08,C10BX06,C10BX12}",J)
Regadenoson											(Fluvastatin,1,{C10AA04},J)
Asenapine											(Leflunomide,1,{L04AA13},J)
Nalmefene											(Rosuvastatin,1,"{C10BX10,C10BX05,C10BX07,C10AA07,A10BH52,G01AE10,C10BX13,C10BX09,C10BA09,C10BX16,C10BX17,C10BX14,C10BA06}",J)
Droxidopa											(Capecitabine,1,{L01BC06},J)
Alvimopan											(Heparin,1,"{B01AB51,C05BA03,S01XA14,C05BA53,B01AB01}",J)
Ziconotide											(Atovaquone,1,{P01AX06},J)
Amisulpride											(Phenacemide,1,{N03AX07},J)
Prucalopride											(Dutasteride,1,"{G04CB02,G04CA52}",J)
Agomelatine											(Bicalutamide,1,"{L02BB03,L02AE51}",J)
Safinamide											(Rabeprazole,1,"{A02BD12,A02BD13,A02BC54,M01AA05,A02BC04,M02AA03}",J)
Vilazodone											(Prednicarbate,1,{D07AC18},J)
Mepyramine											(Proguanil,1,"{P01BB01,P01BB51}",J)
Xylometazoline											("Arsenic trioxide",1,{L01XX27},J)
Betahistine											(Trimetrexate,1,{P01AX07},J)
Desvenlafaxine											(Idarubicin,1,{L01DB06},J)
Dexmethylphenidate											(Podofilox,1,{D06BB04},J)
Fesoterodine											(Rescinnamine,1,"{C02LA52,C02LA02,C02AA01}",J)
Isometheptene											(Ifosfamide,1,{L01AA06},J)
Methacholine											(Fluoxymesterone,1,{G03BA01},J)
Naphazoline											(Ciclopirox,1,"{D01AE14,G01AX12}",J)
Nilvadipine											(Estramustine,1,{L01XX11},J)
Drotaverine											(Captopril,1,"{C09AA01,C09BA01}",J)
Tetryzoline											(Mitoxantrone,1,{L01DB07},J)
Alcaftadine											(Finasteride,1,"{D11AX10,G04CA51,G04CB01}",J)
Capsaicin											(Rifaximin,1,"{A07AA11,D06AX11}",J)
Hexocyclium											(Budesonide,1,"{R03AL11,D07AC09,R01AD05,R03AK07,A07EA06,R03BA02,R03AK12}",J)
Methylnaltrexone											(Enoxaparin,1,{B01AB05},J)
Antazoline											(Dexamethasone,1,"{R01AD53,D07XB05,R01AD03,D10AA03,S01CB01,S02CA06,S03CA01,C05AA09,S01CA01,D07CB04,H02AB02,S01BA01,A01AC02,S03BA01,D07AB19,S02BA06}",J)
Dimetindene											(Docetaxel,1,{L01CD02},J)
Lurasidone											(Lapatinib,1,{L01XE07},J)
Mirabegron											(Desonide,1,"{S01BA11,D07BB02,D07AB08}",J)
Aclidinium											(Sitagliptin,1,"{A10BH51,A10BD24,A10BD07,A10BH01,A10BD12}",J)
Luliconazole											(Ranibizumab,1,{S01LA04},J)
Chlorcyclizine											(Nelarabine,1,{L01BB07},J)
Indoramin											(Sulfadoxine,1,{G01AE10},J)
Butriptyline											(Cilazapril,1,"{C09BA08,C09AA08}",J)
Miltefosine											(Spirapril,1,{C09AA11},J)
Efinaconazole											(Drospirenone,1,"{G03AC10,G03FA17,G03AA12}",J)
Naloxegol											(Danazol,1,{G03XA01},J)
Vortioxetine											(Ciclesonide,1,"{R03BA08,R01AD13}",J)
Tasimelteon											(Acenocoumarol,1,{B01AA07},J)
Umeclidinium											(Almitrine,1,{R07AB07},J)
Olodaterol											(Phenazopyridine,1,{G04BX06},J)
Vilanterol											(Iron,1,"{B03AE02,A11AA01,B03AE01,B03AE04,B03AE03}",J)
Trimebutine											(Zinc,1,{C05AX04},J)
Quinagolide											(Prasterone,1,"{G03EA03,G03XX01,A14AA07}",J)
Brexpiprazole											(Vorinostat,1,{L01XX38},J)
Dosulepin											(Nicotinamide,1,{A11HA01},J)
Viloxazine											("Pidolic acid",1,{A12CC08},J)
Pholcodine											(Phenol,1,"{C05BB05,R02AA19,N01BX03,D08AE03}",J)
Zotepine											("Propanoic acid",1,{S01AX10},J)
Methylene blue											("Benzoic acid",1,"{A16AX11,V04CG30}",J)
Moxonidine											("Citric acid",1,{A09AB04},J)
Eluxadoline											("Lactic acid",1,{G01AD01},J)
Rolapitant											(Estriol,1,"{G03CC06,G03CA04}",J)
Butylscopolamine											(Phenolphthalein,1,{A06AB04},J)
Acrivastine											("Cyproterone acetate",1,"{G03HB01,G03HA01}",J)
Opium											(Vildagliptin,1,"{A10BH02,A10BD08}",J)
Homatropine											(Ximelagatran,1,{B01AE05},J)
Pentoxyverine											(Permethrin,1,"{P03AC54,P03AC04}",J)
Thonzylamine											(Ancrod,1,{B01AD09},J)
Lesinurad											(Ecallantide,1,{B06AC03},J)
Bilastine											(Dexlansoprazole,1,{A02BC06},J)
Rilmenidine											("Sodium stibogluconate",1,{P01CB02},J)
Rupatadine											(Caplacizumab,1,{B01AX07},J)
Isavuconazole											(Lasofoxifene,1,{G03XC03},J)
Naldemedine											(Alogliptin,1,"{A10BD13,A10BD09,A10BH04}",J)
Tropisetron											(Sulodexide,1,{B01AB11},J)
Esketamine											(Saxagliptin,1,"{A10BD21,A10BD25,A10BH03,A10BD10}",J)
Propiverine											(Bazedoxifene,1,"{G03XC02,G03CC07}",J)
Fluciclovine (18F)											("Human C1-esterase inhibitor",1,{B06AC01},J)
Troleandomycin											(Apixaban,1,{B01AF02},J)
Tyrothricin											(Ofatumumab,1,{L01XC10},J)
Metergoline											(Aprotinin,1,{B02AB01},J)
Diphemanil											("Dabigatran etexilate",1,{B01AE07},J)
Xamoterol											(Degarelix,1,{L02BX02},J)
Netarsudil											(Methyltestosterone,1,"{G03BA02,G03EA01,G03EK01}",J)
Solriamfetol											(Norelgestromin,1,{G03AA13},J)
											(Stanozolol,1,{A14AA02},J)
											(Buserelin,1,{L02AE01},J)
											("Glycine betaine",1,"{A16AA06,A09AB02}",J)
											(Cabazitaxel,1,{L01CD04},J)
											("Chenodeoxycholic acid",1,{A05AA01},J)
											(Dalteparin,1,{B01AB04},J)
											(Difluprednate,1,{D07AC19},J)
											(Dimercaprol,1,{V03AB09},J)
											(Ganirelix,1,{H01CC01},J)
											(Pralatrexate,1,{L01BA05},J)
											("Phenylbutyric acid",1,{A16AX03},J)
											(Tinzaparin,1,{B01AB10},J)
											(Triclosan,1,"{D08AE04,D09AA06}",J)
											(Nadroparin,1,{B01AB06},J)
											("Hyaluronic acid",1,"{S01KA51,S01KA01,D03AX05,M09AX01,R01AX09}",J)
											(Pitavastatin,1,{C10AA08},J)
											(Ulipristal,1,"{G03AD02,G03XB02}",J)
											(Fingolimod,1,{L04AA27},J)
											(Eribulin,1,{L01XX41},J)
											(Teriflunomide,1,{L04AA31},J)
											(Linagliptin,1,"{A10BH05,A10BD19,A10BD11}",J)
											(Aflibercept,1,"{S01LA05,L01XX44}",J)
											(Ocriplasmin,1,{S01XA22},J)
											("Fluticasone furoate",1,"{R03AL08,R01AD12,R03AK10,R03BA09}",J)
											(Obinutuzumab,1,{L01XC15},J)
											(Diosmin,1,"{C05CA03,C05CA53}",J)
											(Aliskiren,1,"{C09XA54,C09XA53,C09DX02,C09XA02,C09XA52}",J)
											(Vedolizumab,1,{L04AA33},J)
											(Edoxaban,1,{B01AF03},J)
											(Tixocortol,1,"{R01AD57,R01AD07,A07EA05}",J)
											(Difluocortolone,1,"{D07AC06,D07XC04,D07BC04}",J)
											(Dienogest,1,"{G03AB08,G03DB08,G03FA15,G03AA16}",J)
											("Florbetaben (18F)",1,{V09AX06},J)
											("Florbetapir (18F)",1,{V09AX05},J)
											("Flutemetamol (18F)",1,{V09AX04},J)
											("Conestat alfa",1,{B06AC04},J)
											(Tegafur,1,"{L01BC03,L01BC53}",J)
											("Chondroitin sulfate",1,{M01AX25},J)
											(Catridecacog,1,{B02BD11},J)
											("Polyestradiol phosphate",1,{L02AA02},J)
											(Norethynodrel,1,{G03FA09},J)
											(Norgestrel,1,"{G03FA10,G03FB01,G03AA06}",J)
											(Hydroquinone,1,{D11AX11},J)
											(Necitumumab,1,{L01XC22},J)
											(Resorcinol,1,"{D10AX02,S01AX06}",J)
											(Hexylresorcinol,1,{R02AA12},J)
											(Thrombin,1,"{B02BC06,B02BD30}",J)
											(Chlorobutanol,1,"{A04AD54,A04AD04}",J)
											(Venetoclax,1,{L01XX52},J)
											(Gestrinone,1,{G03XA02},J)
											(Vinflunine,1,{L01CA05},J)
											(Nifurtimox,1,{P01CC01},J)
											(Apalutamide,1,{L02BB05},J)
											(Deflazacort,1,{H02AB13},J)
											(Elagolix,1,{H01CC03},J)
											(Betrixaban,1,{B01AF04},J)
											(Siponimod,1,{L04AA42},J)
											(Ozenoxacin,1,{D06AX14},J)
											(Darolutamide,1,{L02BB06},J)
											(Silver,1,{D08AL30},J)
											(Clobetasone,1,"{D07AB01,S01CA11,S01BA09}",J)
											(Zofenopril,1,"{C09BA15,C09AA15}",J)
											("Antihemophilic factor human",1,{B02BD02},J)
											(Edoxudine,1,{D06BB09},J)
											(Fluticasone,1,"{R03BA05,D07AC17,R03AK11,R03AK06,R01AD08,R01AD58}",J)
											(Emicizumab,1,{B02BX06},J)
											("Patent Blue",1,{V04CX09},J)
											("Zinc acetate",1,"{C05AX04,A16AX05}",J)
											("Ferrous gluconate",1,{B03AA03},J)
											("Ferrous succinate",1,{B03AA06},J)
											("Ferrous ascorbate",1,{B03AA10},J)
											("Ferrous fumarate",1,"{B03AA02,B03AD02}",J)
											("Potassium acetate",1,{B05XA17},J)
											("Ferrous glycine sulfate",1,{B03AA01},J)
											("Mometasone furoate",1,"{D07AC13,R03BA07,D07XC03,R01AD09,R03AK09}",J)
											("Aluminium phosphate",1,{A02AB03},J)
											("Zinc chloride",1,"{C05AX04,B05XA12}",J)
											("Hydrocortisone butyrate",1,"{D07AB02,D07BB04}",J)
											("Hydrocortisone probutate",1,{D07AB11},J)
											("Zinc sulfate, unspecified form",1,{C05AX04},J)
											("Andexanet alfa",1,{V03AB38},J)
											(Lanadelumab,1,{B06AC05},J)
											(Crizanlizumab,1,{B06AX01},J)
											(Calcifediol,2,{A11CC06},L)
											(Ergocalciferol,2,{A11CC01},L)
											(Cholecalciferol,2,"{M05BB09,M05BX53,M05BB07,M05BB08,A11CC55,M05BB05,A11CC05,M05BB03,M05BB04}",L)
											(Troglitazone,2,{A10BG01},L)
											(Caffeine,2,"{R03DA20,V04CG30,N06BC01}",L)
											(Sildenafil,2,"{G01AE10,G04BE03}",L)
											(Adapalene,2,"{D10AD03,D10AD53}",L)
											(Torasemide,2,"{C03CA04,G01AE10}",L)
											(Bethanidine,2,{C02CC01},L)
											(Enflurane,2,{N01AB04},L)
											("Aminosalicylic acid",2,"{J04AA02,J04AA03,J04AA01}",L)
											(Milrinone,2,{C01CE02},L)
											(Oxiconazole,2,"{D01AC11,G01AF17,G01AF20}",L)
											(Mesalazine,2,{A07EC02},L)
											(Terconazole,2,{G01AG02},L)
											(Lymecycline,2,"{J01AA04,J01AA20}",L)
											(Dicoumarol,2,{B01AA01},L)
											(Topiramate,2,{N03AX11},L)
											(Theophylline,2,"{R03DA54,R03DA74,R03DA20,R03DA04,R03DB04}",L)
											(Travoprost,2,{S01EE04},L)
											(Chlorthalidone,2,"{G01AE10,C03EA06,C03BB04,C03BA04}",L)
											("Valproic acid",2,{N03AG01},L)
											(Acetaminophen,2,"{N02BE71,N02BE01,N02AJ13,N02AJ17,N02BE51,N02AJ06,N02AJ01}",L)
											(Indomethacin,2,"{S01CC02,M01AB51,S01BC01,M02AA23,M01AB01,C01EB03}",L)
											(Mefloquine,2,"{P01BF02,P01BC02}",L)
											(Meprobamate,2,"{N05BC51,N05CX01,N05BC01}",L)
											(Treprostinil,2,{B01AC21},L)
											(Digoxin,2,{C01AA05},L)
											(Rosiglitazone,2,"{A10BD04,A10BG02,A10BD03}",L)
											(Acetohexamide,2,{A10BB31},L)
											(Methocarbamol,2,"{M03BA73,M03BA03,M03BA53}",L)
											(Zolpidem,2,{N05CF02},L)
											("Carboprost tromethamine",2,{G02AD04},L)
											(Bendroflumethiazide,2,"{C03AB01,C03EA13,G01AE10,C03AA01}",L)
											(Acitretin,2,{D05BB02},L)
											(Nabumetone,2,{M01AX01},L)
											(Ketorolac,2,"{M01AB15,S01FB51,S01BC05}",L)
											(Tenoxicam,2,{M01AC02},L)
											(Tolmetin,2,"{M01AB03,M02AA21}",L)
											(Acetyldigitoxin,2,{C01AA01},L)
											(Rofecoxib,2,{M01AH02},L)
											(Metolazone,2,"{C03EA12,G01AE10,C03BA08}",L)
											(Piroxicam,2,"{M01AC01,M02AA07,S01BC06}",L)
											(Benzthiazide,2,{G01AE10},L)
											(Fenoprofen,2,{M01AE04},L)
											(Valdecoxib,2,{M01AH03},L)
											(Diclofenac,2,"{S01CC01,S01BC03,M01AB55,M02AA15,M01AB05,D11AX18}",L)
											(Oxytetracycline,2,"{J01AA06,S01AA04,J01AA56,D06AA03,G01AA07,J01AA20}",L)
											(Sulindac,2,{M01AB02},L)
											(Cyclothiazide,2,"{G01AE10,C03AB09,C03AA09}",L)
											(Chloroquine,2,{P01BA01},L)
											(Clofibrate,2,{C10AB01},L)
											(Latanoprost,2,"{S01EE01,S01EE51}",L)
											(Dyphylline,2,"{R03DA20,R03DB01,R03DA51,R03DA01}",L)
											(Chlorpropamide,2,{A10BB02},L)
											(Furosemide,2,"{C03EB01,C03CA01,G01AE10,C03CB01}",L)
											(Methazolamide,2,"{G01AE10,S01EC05}",L)
											(Diethylcarbamazine,2,{P02CB02},L)
											(Flurbiprofen,2,"{M02AA19,M01AE09,R02AX01,S01BC04}",L)
											(Nateglinide,2,{A10BX03},L)
											(Etodolac,2,{M01AB08},L)
											(Alprostadil,2,"{C01EA01,G04BE01}",L)
											(Hydroflumethiazide,2,"{C03AA02,G01AE10,C03AH02,C03AB02}",L)
											("Mefenamic acid",2,{M01AG01},L)
											(Naproxen,2,"{G02CC02,M02AA12,M01AE56,M01AE52,M01AE02}",L)
											(Sulfasalazine,2,"{G01AE10,A07EC01}",L)
											(Tazarotene,2,{D05AX05},L)
											(Pentoxifylline,2,"{C04AD03,R03DA20}",L)
											(Indapamide,2,"{C03BA11,C09BX01,G01AE10,C10BX13}",L)
											(Phenylbutazone,2,"{M01BA01,M01AA01,M02AA01}",L)
											(Meloxicam,2,"{M01AC56,M01AC06}",L)
											(Acetazolamide,2,"{G01AE10,S01EC01}",L)
											(Tadalafil,2,"{G04BE08,C02KX52,G04CA54}",L)
											(Diflunisal,2,{N02BA11},L)
											(Vardenafil,2,{G04BE09},L)
											(Dorzolamide,2,"{G01AE10,S01EC03}",L)
											(Suprofen,2,{M01AE07},L)
											(Chlorothiazide,2,"{C03AB04,G01AE10,C03AA04,C03AH01}",L)
											(Bumetanide,2,"{G01AE10,C03CB02,C03EB02,C03CA02}",L)
											("Etacrynic acid",2,{C03CC01},L)
											(Bimatoprost,2,{S01EE03},L)
											(Paricalcitol,2,{H05BX02},L)
											(Repaglinide,2,"{A10BD14,A10BX02}",L)
											(Phenformin,2,"{A10BA01,A10BD01}",L)
											(Dinoprostone,2,{G02AD02},L)
											(Levosimendan,2,{C01CX08},L)
											(Misoprostol,2,"{G02AD06,A02BB01,M01AE56}",L)
											("Salicylic acid",2,"{D01AE12,N02BA04,N02BA12,S01BC08}",L)
											("Meclofenamic acid",2,"{M01AG04,M02AA18}",L)
											("Acetylsalicylic acid",2,"{B01AC06,C07FX04,C10BX04,M01BA03,N02BA71,C10BX02,B01AC56,N02AJ07,N02AJ02,N02BA01,C10BX05,N02BA51,A01AD05,C10BX01,C07FX03,N02AJ18,C10BX12,C10BX08,C10BX06,C07FX02}",L)
											(Bromfenac,2,{S01BC11},L)
											(Dipyridamole,2,{B01AC07},L)
											(Oxaprozin,2,{M01AE12},L)
											(Auranofin,2,{M01CB03},L)
											(Hydrochlorothiazide,2,"{C09BX03,C03AX01,C03AB03,C09DX03,C03EA01,C09DX06,C09XA52,G01AE10,C09DX01,C03AA03,C09XA54,C09DX07}",L)
											(Tioconazole,2,"{G01AF20,D01AC07,G01AF08}",L)
											(Ketoprofen,2,"{M01AE03,M02AA10,M01AE53}",L)
											(Balsalazide,2,{A07EC04},L)
											(Glyburide,2,{A10BB01},L)
											(Minocycline,2,"{J01AA08,J01AA20,A01AB23}",L)
											(Trichlormethiazide,2,"{G01AE10,C03AA06,C03EA02,C03AB06}",L)
											(Methoxyflurane,2,{N02BG09},L)
											(Probenecid,2,"{M04AB01,G01AE10}",L)
											(Fenofibrate,2,"{C10BA03,C10AB05,C10BA09,C10BA04}",L)
											(Ibuprofen,2,"{G02CC01,C01EB16,M01AE01,M02AA13,R02AX02,N02AJ08,N02AJ19,M01AE51}",L)
											(Glipizide,2,{A10BB07},L)
											(Clonazepam,2,{N03AE01},L)
											(Dihydrotachysterol,2,{A11CC02},L)
											(Deslanoside,2,{C01AA07},L)
											(Iloprost,2,{B01AC11},L)
											(Ouabain,2,{C01AC01},L)
											(Methyprylon,2,{N05CE02},L)
											(Miconazole,2,"{A07AC01,J02AB01,D01AC52,G01AF20,A01AB09,D01AC02,S02AA13,G01AF04}",L)
											(Papaverine,2,"{G04BE02,A03AD01,G04BE52}",L)
											(Amiodarone,2,{C01BD01},L)
											(Diazoxide,2,"{G01AE10,C02DA01,V03AH01}",L)
											(Tolbutamide,2,"{V04CA01,A10BB03}",L)
											(Econazole,2,"{G01AF05,D01AC03,G01AF20,G01AF55}",L)
											(Pioglitazone,2,"{A10BD09,A10BG03,A10BD05,A10BD06,A10BD12}",L)
											(Diclofenamide,2,"{G01AE10,S01EC02}",L)
											(Thiamylal,2,{N05CB01},L)
											(Bretylium,2,{C01BD02},L)
											(Cilostazol,2,{B01AC23},L)
											(Desflurane,2,{N01AB07},L)
											(Brinzolamide,2,"{S01EC54,S01EC04,G01AE10}",L)
											(Fomepizole,2,{V03AB34},L)
											(Aminophylline,2,"{R03DA55,R03DA05,R03DA20,R03DB05}",L)
											(Sevoflurane,2,{N01AB08},L)
											(Epoprostenol,2,{B01AC09},L)
											(Gemfibrozil,2,{C10AB04},L)
											(Olsalazine,2,{A07EC03},L)
											(Gliquidone,2,{A10BB08},L)
											(Posaconazole,2,{J02AC04},L)
											(Lumiracoxib,2,{M01AH06},L)
											(Glucosamine,2,{M01AX05},L)
											(Rolitetracycline,2,"{J01AA20,J01AA09}",L)
											(Oxtriphylline,2,"{R03DA20,R03DB02,R03DA02}",L)
											(Polythiazide,2,"{C03AA05,G01AE10,C03AB05}",L)
											(Quinethazone,2,"{G01AE10,C03BA02,C03BB02}",L)
											(Glymidine,2,"{A10BC01,G01AE10}",L)
											(Bezafibrate,2,{C10AB02},L)
											(Digitoxin,2,{C01AA04},L)
											(Salsalate,2,{N02BA06},L)
											(Amrinone,2,{C01CE01},L)
											(Antipyrine,2,"{N02BB51,N02BB71,N02BB01,S02DA03}",L)
											(Alfacalcidol,2,"{A11CC03,M05BB06}",L)
											(Glutethimide,2,{N05CE01},L)
											("Tiaprofenic acid",2,{M01AE11},L)
											(Hydroxychloroquine,2,{P01BA02},L)
											(Etoricoxib,2,{M01AH05},L)
											(Roflumilast,2,{R03DX07},L)
											(Rutin,2,"{C05CA01,C05CA51}",L)
											("Flufenamic acid",2,{M01AG03},L)
											(Piretanide,2,"{C03CA03,G01AE10}",L)
											(Oxyphenbutazone,2,"{M01AA03,M02AA04,S01BC02}",L)
											(Hexamidine,2,"{S03AA05,D08AC04,R02AA18,R01AX07,S01AX08}",L)
											(Dequalinium,2,"{D08AH01,R02AA02,G01AC05}",L)
											(Nimesulide,2,"{M01AX17,M02AA26}",L)
											(Metamizole,2,"{N02BB72,N02BB02,N02BB52}",L)
											(Prenylamine,2,"{C01DX52,C01DX02}",L)
											(Enoximone,2,{C01CE03},L)
											(Clevidipine,2,{C08CA16},L)
											(Crofelemer,2,{A07XA06},L)
											(Crisaborole,2,{D11AH06},L)
											(Romiplostim,2,{B02BX04},L)
											(Telaprevir,2,{J05AP02},L)
											(Acetylcysteine,2,"{R05CB01,S01XA08,V03AB23}",L)
											(Eltrombopag,2,{B02BX05},L)
											(Avanafil,2,{G04BE10},L)
											(Udenafil,2,{G04BE11},L)
											(Lornoxicam,2,{M01AC05},L)
											(Aceclofenac,2,"{M01AB16,M02AA25}",L)
											(Triflusal,2,{B01AC18},L)
											(Nepafenac,2,{S01BC10},L)
											(Parecoxib,2,{M01AH04},L)
											(Tafluprost,2,{S01EE05},L)
											(Boceprevir,2,{J05AP03},L)
											(Perampanel,2,{N03AX22},L)
											(Gemeprost,2,{G02AD03},L)
											(Cannabidiol,2,{N03AX24},L)
											(Ciprofibrate,2,{C10AB08},L)
											(Dexibuprofen,2,{M01AE14},L)
											(Dexketoprofen,2,"{M02AA27,N02AJ14,M01AE17}",L)
											("Tolfenamic acid",2,{M01AG02},L)
											(Paritaprevir,2,"{J05AP53,J05AP52}",L)
											(Glycerin,2,"{A06AX01,A06AG04}",L)
											("Sodium sulfate",2,"{A06AD13,A12CA02}",L)
											("Phenyl salicylate",2,{G04BX12},L)
											("Castor oil",2,{A06AB05},L)
											(Selexipag,2,{B01AC27},L)
											("Latanoprostene bunod",2,{S01EE06},L)
											(Diacerein,2,{M01AX21},L)
											(Avatrombopag,2,{B02BX08},L)
											(Fostamatinib,2,{B02BX09},L)
											(Voxilaprevir,2,{J05AP56},L)
											(Eravacycline,2,"{J01AA13,J01AA20}",L)
											(Dinoprost,2,{G02AD01},L)
											(Trifarotene,2,{D10AD06},L)
											(Lusutrombopag,2,{B02BX07},L)
											(Alclofenac,2,{M01AB06},L)
											(Bufexamac,2,"{M01AB17,M02AA09}",L)
											(Bendazac,2,"{M02AA11,S01BC07}",L)
											(Acemetacin,2,{M01AB11},L)
											("Fenofibric acid",2,{C10AB11},L)
											("Choline salicylate",2,{N02BA03},L)
											(Brolucizumab,2,{S01LA06},L)
											(Framycetin,3,"{D09AA01,R01AX08,S01AA07}",J)
											(Plerixafor,3,{L03AX16},J)
											(Mecasermin,4,{H01AC03},A)
											(Somatrem,4,{H01AC02},A)
											("Mecasermin rinfabate",4,{H01AC05},A)
											(Nylidrin,6,"{C04AA02,G02CA02}",L)
											(Glucagon,7,{H04AA01},A)
											(Vinblastine,8,{L01CA01},C)
											("Lutropin alfa",10,{G03GA07},L)
											(Gonadorelin,10,"{V04CM01,H01CA01}",L)
											(Nafarelin,10,{H01CA02},L)
											("Amyl Nitrite",12,{V03AB22},C)
											(Cinacalcet,13,{H05BX01},A)
											(Etelcalcetide,13,{H05BX04},A)
											(Atosiban,23,{G02CX01},C)
											(Ornithine,25,{A05BA06},N)

## Sheet: Drugbank 5.0.9 resolution evolu
resolution	max_modularity	candidates_number	candidates_validated_number		candidates_number	candidates_validated_number	resolution
128	99	924	2		436	2	0.1
100	99	924	2		489	3	0.2
64	99	924	2		517	1	0.3
32	99	924	2		560	1	0.4
16	99	814	1		585	1	0.5
8	99	791	1		614	1	0.6
4	99	805	1		646	1	0.7
2	99	753	9		681	2	0.8
1.7	99	729	4		684	2	0.9
1.4	99	719	4		693	3	1
1	99	696	4		689	3	1.1
0.7	99	649	2		728	4	1.2
0.4	99	559	1		742	3	1.3
0.1	99	444	2		719	4	1.4
					724	3	1.5
					726	3	1.6
					744	3	1.7
					744	3	1.8
					753	9	1.9
					753	9	2
					756	3	2.1
					765	8	2.2
					809	1	2.3
					764	8	2.4
					803	8	2.5
					802	8	2.6
					801	8	2.7
					801	8	2.8
					806	1	2.9
					806	1	3
					806	1	3.1
					806	1	3.2
					806	1	3.3
					806	1	3.4
					806	1	3.5
					806	1	3.6
					806	1	3.7
					806	1	3.8
					806	1	3.9
					826	2	4
					805	1	4.1
					805	1	4.2
					805	1	4.3
					835	2	4.4
					816	1	4.5
					816	1	4.6
					816	1	4.7
					816	1	4.8
					816	1	4.9
					823	1	5

## Sheet: Drugs that gained ATCs
[['L-Lysine', {'V'}],
['Riboflavin', {'S'}],
['Pyridoxine', {'J'}],
['Torasemide', {'G'}],
['Celecoxib', {'C'}],
['Vancomycin', {'S'}],
['Bosentan', {'G'}],
['Mannitol', {'V'}],
['Methazolamide', {'G'}],
['Acetazolamide', {'G'}],
['Tadalafil', {'C'}],
['Dorzolamide', {'G'}],
['Zonisamide', {'G'}],
['Tinidazole', {'G'}],
['Glycopyrronium', {'D'}],
['Mercaptopurine', {'R'}],
['Ibuprofen', {'N'}],
['Rosuvastatin', {'A'}],
['Doxepin', {'D'}],
['Naloxone', {'N', 'A'}],
['Brinzolamide', {'G'}],
['Quinethazone', {'G'}],
['Zinc', {'C'}],
['Mepolizumab', {'R'}],
['Tiopronin', {'G'}],
['Vemurafenib', {'G'}],
['Dimethyl fumarate', {'L'}],
['Miltefosine', {'P'}],
['Benzydamine', {'R'}],
['Dexketoprofen', {'N'}],
['Zinc gluconate', {'C'}]]

## Sheet: 5.0.9 evolution with modularity
candidates_number	candidates_validated_number	resolution	candidates_validated
438	2	0.1	{"(Mepolizumab,3,{L04AC06},R)","(Naloxone,9,{V03AB15},N)"}
484	3	0.2	{"(Mepolizumab,4,{L04AC06},R)","(Naloxone,7,{V03AB15},N)","(Tadalafil,9,{G04BE08},C)"}
522	1	0.3	{"(Naloxone,6,{V03AB15},N)"}
560	1	0.4	{"(Naloxone,6,{V03AB15},N)"}
584	1	0.5	{"(Naloxone,6,{V03AB15},N)"}
614	1	0.6	{"(Naloxone,3,{V03AB15},N)"}
646	1	0.7	{"(Naloxone,3,{V03AB15},N)"}
681	2	0.8	{"(Tadalafil,0,{G04BE08},C)","(Naloxone,3,{V03AB15},N)"}
684	2	0.9	{"(Tadalafil,0,{G04BE08},C)","(Naloxone,4,{V03AB15},N)"}
711	3	1	{"(Tadalafil,1,{G04BE08},C)","(Naloxone,5,{V03AB15},N)","(Mepolizumab,6,{L04AC06},R)"}
705	2	1.1	{"(Tadalafil,1,{G04BE08},C)","(Naloxone,4,{V03AB15},N)"}
728	4	1.2	{"(Zinc,0,\"{A16AX05,B05XA12}\",C)","(Tadalafil,0,{G04BE08},C)","(Naloxone,4,{V03AB15},N)","(Mepolizumab,5,{L04AC06},R)"}
727	4	1.3	{"(Tadalafil,0,{G04BE08},C)","(Zinc,0,\"{A16AX05,B05XA12}\",C)","(Naloxone,4,{V03AB15},N)","(Mepolizumab,5,{L04AC06},R)"}
719	4	1.4	{"(Tadalafil,0,{G04BE08},C)","(Zinc,0,\"{A16AX05,B05XA12}\",C)","(Naloxone,4,{V03AB15},N)","(Mepolizumab,5,{L04AC06},R)"}
722	3	1.5	{"(Tadalafil,0,{G04BE08},C)","(Zinc,0,\"{A16AX05,B05XA12}\",C)","(Naloxone,1,{V03AB15},N)"}
725	3	1.6	{"(Naloxone,0,{V03AB15},N)","(Tadalafil,1,{G04BE08},C)","(Zinc,1,\"{A16AX05,B05XA12}\",C)"}
733	4	1.7	{"(Naloxone,0,{V03AB15},N)","(Tadalafil,1,{G04BE08},C)","(Zinc,1,\"{A16AX05,B05XA12}\",C)","(Mepolizumab,5,{L04AC06},R)"}
729	4	1.8	{"(Naloxone,0,{V03AB15},N)","(Zinc,1,\"{A16AX05,B05XA12}\",C)","(Tadalafil,1,{G04BE08},C)","(Mepolizumab,5,{L04AC06},R)"}
753	9	1.9	{"(Naloxone,0,{V03AB15},N)","(Torasemide,2,{C03CA04},G)","(Methazolamide,2,{S01EC05},G)","(Acetazolamide,2,{S01EC01},G)","(Dorzolamide,2,{S01EC03},G)","(Zonisamide,2,{N03AX15},G)","(Brinzolamide,2,\"{S01EC04,S01EC54}\",G)","(Quinethazone,2,\"{C03BA02,C03BB02}\",G)","(Mepolizumab,5,{L04AC06},R)"}
753	9	2	{"(Naloxone,0,{V03AB15},N)","(Acetazolamide,2,{S01EC01},G)","(Dorzolamide,2,{S01EC03},G)","(Zonisamide,2,{N03AX15},G)","(Brinzolamide,2,\"{S01EC04,S01EC54}\",G)","(Quinethazone,2,\"{C03BA02,C03BB02}\",G)","(Torasemide,2,{C03CA04},G)","(Methazolamide,2,{S01EC05},G)","(Mepolizumab,5,{L04AC06},R)"}
765	8	2.1	{"(Naloxone,0,{V03AB15},N)","(Torasemide,1,{C03CA04},G)","(Brinzolamide,1,\"{S01EC04,S01EC54}\",G)","(Quinethazone,1,\"{C03BA02,C03BB02}\",G)","(Methazolamide,1,{S01EC05},G)","(Acetazolamide,1,{S01EC01},G)","(Dorzolamide,1,{S01EC03},G)","(Zonisamide,1,{N03AX15},G)"}
765	8	2.2	{"(Naloxone,0,{V03AB15},N)","(Methazolamide,1,{S01EC05},G)","(Acetazolamide,1,{S01EC01},G)","(Dorzolamide,1,{S01EC03},G)","(Zonisamide,1,{N03AX15},G)","(Brinzolamide,1,\"{S01EC04,S01EC54}\",G)","(Quinethazone,1,\"{C03BA02,C03BB02}\",G)","(Torasemide,1,{C03CA04},G)"}
770	1	2.3	{"(Naloxone,0,{V03AB15},N)"}
764	8	2.4	{"(Naloxone,0,{V03AB15},N)","(Brinzolamide,2,\"{S01EC04,S01EC54}\",G)","(Quinethazone,2,\"{C03BA02,C03BB02}\",G)","(Vemurafenib,2,{L01XE15},G)","(Torasemide,2,{C03CA04},G)","(Methazolamide,2,{S01EC05},G)","(Acetazolamide,2,{S01EC01},G)","(Dorzolamide,2,{S01EC03},G)"}
803	8	2.5	{"(Naloxone,0,{V03AB15},N)","(Torasemide,2,{C03CA04},G)","(Methazolamide,2,{S01EC05},G)","(Acetazolamide,2,{S01EC01},G)","(Dorzolamide,2,{S01EC03},G)","(Brinzolamide,2,\"{S01EC04,S01EC54}\",G)","(Quinethazone,2,\"{C03BA02,C03BB02}\",G)","(Vemurafenib,2,{L01XE15},G)"}
806	1	2.6	{"(Naloxone,0,{V03AB15},N)"}
801	8	2.7	{"(Naloxone,0,{V03AB15},N)","(Methazolamide,2,{S01EC05},G)","(Acetazolamide,2,{S01EC01},G)","(Dorzolamide,2,{S01EC03},G)","(Brinzolamide,2,\"{S01EC04,S01EC54}\",G)","(Quinethazone,2,\"{C03BA02,C03BB02}\",G)","(Torasemide,2,{C03CA04},G)","(Vemurafenib,2,{L01XE15},G)"}
807	1	2.8	{"(Naloxone,0,{V03AB15},N)"}
806	1	2.9	{"(Naloxone,0,{V03AB15},N)"}
806	1	3	{"(Naloxone,0,{V03AB15},N)"}
806	1	3.1	{"(Naloxone,0,{V03AB15},N)"}
806	1	3.2	{"(Naloxone,0,{V03AB15},N)"}
806	1	3.3	{"(Naloxone,0,{V03AB15},N)"}
826	2	3.4	{"(Naloxone,0,{V03AB15},N)","(Ibuprofen,2,\"{M02AA13,R02AX02,C01EB16,M01AE51,M01AE01,G02CC01}\",N)"}
826	2	3.5	{"(Naloxone,0,{V03AB15},N)","(Ibuprofen,2,\"{M02AA13,R02AX02,C01EB16,M01AE51,M01AE01,G02CC01}\",N)"}
826	2	3.6	{"(Naloxone,0,{V03AB15},N)","(Ibuprofen,2,\"{M02AA13,R02AX02,C01EB16,M01AE51,M01AE01,G02CC01}\",N)"}
806	1	3.7	{"(Naloxone,0,{V03AB15},N)"}
806	1	3.8	{"(Naloxone,0,{V03AB15},N)"}
806	1	3.9	{"(Naloxone,0,{V03AB15},N)"}
805	1	4	{"(Naloxone,0,{V03AB15},N)"}
805	1	4.1	{"(Naloxone,0,{V03AB15},N)"}
805	1	4.2	{"(Naloxone,0,{V03AB15},N)"}
805	1	4.3	{"(Naloxone,0,{V03AB15},N)"}
816	1	4.4	{"(Naloxone,0,{V03AB15},N)"}
816	1	4.5	{"(Naloxone,0,{V03AB15},N)"}
816	1	4.6	{"(Naloxone,0,{V03AB15},N)"}
816	1	4.7	{"(Naloxone,0,{V03AB15},N)"}
816	1	4.8	{"(Naloxone,0,{V03AB15},N)"}
816	1	4.9	{"(Naloxone,0,{V03AB15},N)"}
823	1	5	{"(Naloxone,0,{V03AB15},N)"}
823	1	5.1	{"(Naloxone,0,{V03AB15},N)"}
823	1	5.2	{"(Naloxone,0,{V03AB15},N)"}
823	1	5.3	{"(Naloxone,0,{V03AB15},N)"}
823	1	5.4	{"(Naloxone,0,{V03AB15},N)"}
824	1	5.5	{"(Naloxone,0,{V03AB15},N)"}
801	1	5.6	{"(Naloxone,0,{V03AB15},N)"}
801	1	5.7	{"(Naloxone,0,{V03AB15},N)"}
801	1	5.8	{"(Naloxone,0,{V03AB15},N)"}
801	1	5.9	{"(Naloxone,0,{V03AB15},N)"}
801	1	6	{"(Naloxone,0,{V03AB15},N)"}
801	1	6.1	{"(Naloxone,0,{V03AB15},N)"}
801	1	6.2	{"(Naloxone,0,{V03AB15},N)"}
801	1	6.3	{"(Naloxone,0,{V03AB15},N)"}
801	1	6.4	{"(Naloxone,0,{V03AB15},N)"}
801	1	6.5	{"(Naloxone,0,{V03AB15},N)"}
801	1	6.6	{"(Naloxone,0,{V03AB15},N)"}
776	1	6.7	{"(Naloxone,0,{V03AB15},N)"}
776	1	6.8	{"(Naloxone,0,{V03AB15},N)"}
776	1	6.9	{"(Naloxone,0,{V03AB15},N)"}
776	1	7	{"(Naloxone,0,{V03AB15},N)"}
776	1	7.1	{"(Naloxone,0,{V03AB15},N)"}
776	1	7.2	{"(Naloxone,0,{V03AB15},N)"}
789	1	7.3	{"(Naloxone,0,{V03AB15},N)"}
791	1	7.4	{"(Naloxone,0,{V03AB15},N)"}
791	1	7.5	{"(Naloxone,0,{V03AB15},N)"}
791	1	7.6	{"(Naloxone,0,{V03AB15},N)"}
791	1	7.7	{"(Naloxone,0,{V03AB15},N)"}
791	1	7.8	{"(Naloxone,0,{V03AB15},N)"}
791	1	7.9	{"(Naloxone,0,{V03AB15},N)"}
791	1	8	{"(Naloxone,0,{V03AB15},N)"}
791	1	8.1	{"(Naloxone,0,{V03AB15},N)"}
791	1	8.2	{"(Naloxone,0,{V03AB15},N)"}
791	1	8.3	{"(Naloxone,0,{V03AB15},N)"}
791	1	8.4	{"(Naloxone,0,{V03AB15},N)"}
791	1	8.5	{"(Naloxone,0,{V03AB15},N)"}
791	1	8.6	{"(Naloxone,0,{V03AB15},N)"}
791	1	8.7	{"(Naloxone,0,{V03AB15},N)"}
791	1	8.8	{"(Naloxone,0,{V03AB15},N)"}
791	1	8.9	{"(Naloxone,0,{V03AB15},N)"}
791	1	9	{"(Naloxone,0,{V03AB15},N)"}
791	1	9.1	{"(Naloxone,0,{V03AB15},N)"}
791	1	9.2	{"(Naloxone,0,{V03AB15},N)"}
790	1	9.3	{"(Naloxone,0,{V03AB15},N)"}
790	1	9.4	{"(Naloxone,0,{V03AB15},N)"}
790	1	9.5	{"(Naloxone,0,{V03AB15},N)"}
790	1	9.6	{"(Naloxone,0,{V03AB15},N)"}
790	1	9.7	{"(Naloxone,0,{V03AB15},N)"}
790	1	9.8	{"(Naloxone,0,{V03AB15},N)"}
790	1	9.9	{"(Naloxone,0,{V03AB15},N)"}
790	1	10	{"(Naloxone,0,{V03AB15},N)"}
790	1	10.1	{"(Naloxone,0,{V03AB15},N)"}
790	1	10.2	{"(Naloxone,0,{V03AB15},N)"}
790	1	10.3	{"(Naloxone,0,{V03AB15},N)"}
790	1	10.4	{"(Naloxone,0,{V03AB15},N)"}
790	1	10.5	{"(Naloxone,0,{V03AB15},N)"}
790	1	10.6	{"(Naloxone,0,{V03AB15},N)"}
789	1	10.7	{"(Naloxone,0,{V03AB15},N)"}
789	1	10.8	{"(Naloxone,0,{V03AB15},N)"}
789	1	10.9	{"(Naloxone,0,{V03AB15},N)"}
789	1	11	{"(Naloxone,0,{V03AB15},N)"}
812	1	11.1	{"(Naloxone,0,{V03AB15},N)"}
812	1	11.2	{"(Naloxone,0,{V03AB15},N)"}
812	1	11.3	{"(Naloxone,0,{V03AB15},N)"}
812	1	11.4	{"(Naloxone,0,{V03AB15},N)"}
812	1	11.5	{"(Naloxone,0,{V03AB15},N)"}
812	1	11.6	{"(Naloxone,0,{V03AB15},N)"}
812	1	11.7	{"(Naloxone,0,{V03AB15},N)"}
812	1	11.8	{"(Naloxone,0,{V03AB15},N)"}
812	1	11.9	{"(Naloxone,0,{V03AB15},N)"}
812	1	12	{"(Naloxone,0,{V03AB15},N)"}
812	1	12.1	{"(Naloxone,0,{V03AB15},N)"}
812	1	12.2	{"(Naloxone,0,{V03AB15},N)"}
812	1	12.3	{"(Naloxone,0,{V03AB15},N)"}
812	1	12.4	{"(Naloxone,0,{V03AB15},N)"}
812	1	12.5	{"(Naloxone,0,{V03AB15},N)"}
812	1	12.6	{"(Naloxone,0,{V03AB15},N)"}
812	1	12.7	{"(Naloxone,0,{V03AB15},N)"}
812	1	12.8	{"(Naloxone,0,{V03AB15},N)"}
812	1	12.9	{"(Naloxone,0,{V03AB15},N)"}
812	1	13	{"(Naloxone,0,{V03AB15},N)"}
812	1	13.1	{"(Naloxone,0,{V03AB15},N)"}
812	1	13.2	{"(Naloxone,0,{V03AB15},N)"}
812	1	13.3	{"(Naloxone,0,{V03AB15},N)"}
812	1	13.4	{"(Naloxone,0,{V03AB15},N)"}
812	1	13.5	{"(Naloxone,0,{V03AB15},N)"}
812	1	13.6	{"(Naloxone,0,{V03AB15},N)"}
812	1	13.7	{"(Naloxone,0,{V03AB15},N)"}
812	1	13.8	{"(Naloxone,0,{V03AB15},N)"}
812	1	13.9	{"(Naloxone,0,{V03AB15},N)"}
812	1	14	{"(Naloxone,0,{V03AB15},N)"}
812	1	14.1	{"(Naloxone,0,{V03AB15},N)"}
812	1	14.2	{"(Naloxone,0,{V03AB15},N)"}
812	1	14.3	{"(Naloxone,0,{V03AB15},N)"}
812	1	14.4	{"(Naloxone,0,{V03AB15},N)"}
812	1	14.5	{"(Naloxone,0,{V03AB15},N)"}
812	1	14.6	{"(Naloxone,0,{V03AB15},N)"}
812	1	14.7	{"(Naloxone,0,{V03AB15},N)"}
812	1	14.8	{"(Naloxone,0,{V03AB15},N)"}
812	1	14.9	{"(Naloxone,0,{V03AB15},N)"}
812	1	15	{"(Naloxone,0,{V03AB15},N)"}
812	1	15.1	{"(Naloxone,0,{V03AB15},N)"}
812	1	15.2	{"(Naloxone,0,{V03AB15},N)"}
812	1	15.3	{"(Naloxone,0,{V03AB15},N)"}
812	1	15.4	{"(Naloxone,0,{V03AB15},N)"}
812	1	15.5	{"(Naloxone,0,{V03AB15},N)"}
812	1	15.6	{"(Naloxone,0,{V03AB15},N)"}
812	1	15.7	{"(Naloxone,0,{V03AB15},N)"}
812	1	15.8	{"(Naloxone,0,{V03AB15},N)"}
812	1	15.9	{"(Naloxone,0,{V03AB15},N)"}
812	1	16	{"(Naloxone,0,{V03AB15},N)"}
812	1	16.1	{"(Naloxone,0,{V03AB15},N)"}
814	1	16.2	{"(Naloxone,0,{V03AB15},N)"}
814	1	16.3	{"(Naloxone,0,{V03AB15},N)"}
814	1	16.4	{"(Naloxone,0,{V03AB15},N)"}
814	1	16.5	{"(Naloxone,0,{V03AB15},N)"}
814	1	16.6	{"(Naloxone,0,{V03AB15},N)"}
814	1	16.7	{"(Naloxone,0,{V03AB15},N)"}
814	1	16.8	{"(Naloxone,0,{V03AB15},N)"}
814	1	16.9	{"(Naloxone,0,{V03AB15},N)"}
814	1	17	{"(Naloxone,0,{V03AB15},N)"}
814	1	17.1	{"(Naloxone,0,{V03AB15},N)"}
814	1	17.2	{"(Naloxone,0,{V03AB15},N)"}
814	1	17.3	{"(Naloxone,0,{V03AB15},N)"}
814	1	17.4	{"(Naloxone,0,{V03AB15},N)"}
814	1	17.5	{"(Naloxone,0,{V03AB15},N)"}
814	1	17.6	{"(Naloxone,0,{V03AB15},N)"}
814	1	17.7	{"(Naloxone,0,{V03AB15},N)"}
814	1	17.8	{"(Naloxone,0,{V03AB15},N)"}
814	1	17.9	{"(Naloxone,0,{V03AB15},N)"}
814	1	18	{"(Naloxone,0,{V03AB15},N)"}
814	1	18.1	{"(Naloxone,0,{V03AB15},N)"}
814	1	18.2	{"(Naloxone,0,{V03AB15},N)"}
814	1	18.3	{"(Naloxone,0,{V03AB15},N)"}
814	1	18.4	{"(Naloxone,0,{V03AB15},N)"}
814	1	18.5	{"(Naloxone,0,{V03AB15},N)"}
814	1	18.6	{"(Naloxone,0,{V03AB15},N)"}
814	1	18.7	{"(Naloxone,0,{V03AB15},N)"}
814	1	18.8	{"(Naloxone,0,{V03AB15},N)"}
814	1	18.9	{"(Naloxone,0,{V03AB15},N)"}
814	1	19	{"(Naloxone,0,{V03AB15},N)"}
814	1	19.1	{"(Naloxone,0,{V03AB15},N)"}
814	1	19.2	{"(Naloxone,0,{V03AB15},N)"}
814	1	19.3	{"(Naloxone,0,{V03AB15},N)"}
814	1	19.4	{"(Naloxone,0,{V03AB15},N)"}
814	1	19.5	{"(Naloxone,0,{V03AB15},N)"}
814	1	19.6	{"(Naloxone,0,{V03AB15},N)"}
814	1	19.7	{"(Naloxone,0,{V03AB15},N)"}
814	1	19.8	{"(Naloxone,0,{V03AB15},N)"}
814	1	19.9	{"(Naloxone,0,{V03AB15},N)"}
814	1	20	{"(Naloxone,0,{V03AB15},N)"}
